# Supplementary material for: The mycobacterial nucleoid-associated protein NapM exhibits stress-induced septal localization and modulates cell envelope gene expression
Source: Microbiol Spectr. 2026 Jun 9;14(7):e03938-25. doi: 10.1128/spectrum.03938-25 (PMC13340245; doi:10.1128/spectrum.03938-25)
Supplement: Table S1 — Differentially expressed genes in ∆napM strain. [file spectrum.03938-25-s0002.txt]

Locus_Tag,"log2FoldChange","padj","Regulation"
MSMEG_4298,-5.86535150450327,0,"Down"
MSMEG_6761,-6.28760677711626,3.77736915510901e-201,"Down"
MSMEG_6904,5.12425285964539,3.27520318068668e-169,"Up"
MSMEG_3962,4.01736457790542,2.5881020852092e-143,"Up"
MSMEG_6759,-4.89662148886614,1.17027140772832e-125,"Down"
MSMEG_1425,-3.13733977993224,2.24117693638687e-100,"Down"
MSMEG_1428,-3.05190240934961,2.06397898177997e-85,"Down"
MSMEG_4207,4.05769837087989,6.86986923289792e-75,"Up"
MSMEG_1738,-2.91941772393202,5.6365792240743e-74,"Down"
MSMEG_6098,-3.27315049719015,9.79622818178521e-72,"Down"
MSMEG_6540,-2.57089171412987,4.86678775632449e-70,"Down"
MSMEG_4209,4.40237174033851,1.17799177521519e-64,"Up"
MSMEG_1426,-2.48324827938766,4.08261587757508e-60,"Down"
MSMEG_6903,-3.23787760908666,7.46628801802736e-58,"Down"
MSMEG_1971,5.59234069476399,4.31541807526949e-51,"Up"
MSMEG_6906,2.56474922633654,5.01644082230828e-50,"Up"
MSMEG_2449,3.8811419616288,1.06012830793717e-46,"Up"
MSMEG_1936,-2.25760236764882,2.40332105422623e-45,"Down"
MSMEG_0707,-3.07996890000171,4.30629561619111e-45,"Down"
MSMEG_5322,3.21062575802202,1.37895808018988e-44,"Up"
MSMEG_2924,-2.91589740245943,1.98027933834026e-44,"Down"
MSMEG_4663,3.25905391793988,2.09362410226886e-42,"Up"
MSMEG_1597,-2.92966449971587,3.37664590045133e-41,"Down"
MSMEG_0359,-2.06950110088384,3.60867968756873e-41,"Down"
MSMEG_0001,-1.96489970901385,4.25141045784866e-41,"Down"
MSMEG_1886,2.66652384911605,7.24537827813763e-40,"Up"
MSMEG_5262,-2.52130425325361,2.90170692957082e-39,"Down"
MSMEG_3015,-2.36263328133462,9.90148861505125e-39,"Down"
MSMEG_2925,-2.50794026586635,5.46672647713105e-38,"Down"
MSMEG_0706,-3.57722200773456,8.07604005827273e-38,"Down"
MSMEG_5589,-2.07312574713062,5.75449532074046e-37,"Down"
MSMEG_3199,2.22901687971126,2.58607890223411e-36,"Up"
MSMEG_6758,-3.07124143667936,6.49349280820568e-35,"Down"
MSMEG_0684,-2.43409704969019,7.33221417609172e-35,"Down"
MSMEG_6237,-3.05594295655909,2.24868082716934e-34,"Down"
MSMEG_0705,-2.61262705980237,3.54010488333828e-34,"Down"
MSMEG_6074,-1.77504036916603,3.54010488333828e-34,"Down"
MSMEG_4664,2.64537726168495,5.456367067509e-34,"Up"
MSMEG_1885,1.88002972332671,2.33767717541636e-33,"Up"
MSMEG_6085,-2.20326477928241,3.44407144507881e-33,"Down"
MSMEG_6727,-2.03493295926128,9.4165475112444e-33,"Down"
MSMEG_4546,-2.86260622781573,1.29998684110579e-32,"Down"
MSMEG_4680,-1.77751437073441,2.11164278347307e-32,"Down"
MSMEG_1424,-2.59055619190414,3.7889450961884e-32,"Down"
MSMEG_4657,3.7108285585395,5.85479876346357e-32,"Up"
MSMEG_4656,3.25601273549601,2.12376806570307e-31,"Up"
MSMEG_5308,-2.35978909049885,4.16188111828612e-31,"Down"
MSMEG_6384,1.91083780650159,5.0322931007698e-31,"Up"
MSMEG_1229,4.46975606108698,6.02612508382199e-31,"Up"
MSMEG_5731,-2.50569326991029,8.31018258474725e-31,"Down"
MSMEG_2357,-1.88772852143713,1.11249469761515e-30,"Down"
MSMEG_6756,-2.40598917894629,2.09689634040451e-30,"Down"
MSMEG_4651,4.95278665363278,2.56640866754395e-30,"Up"
MSMEG_0200,3.55267219128812,3.11572585109448e-30,"Up"
MSMEG_4896,-1.99785231846313,3.11572585109448e-30,"Down"
MSMEG_4581,-2.33641434589831,3.67790903755436e-30,"Down"
MSMEG_2027,-2.4299759812194,8.25175338854215e-30,"Down"
MSMEG_4227,-1.93959613695497,1.62726344511848e-29,"Down"
MSMEG_6544,-1.95454315118073,2.38012899892784e-29,"Down"
MSMEG_0790,-2.30109619717382,5.69777764380843e-29,"Down"
MSMEG_0418,1.87737017783782,6.83449055572223e-29,"Up"
MSMEG_5691,-2.20650754966227,8.87071995196961e-29,"Down"
MSMEG_4512,-2.80659123580989,8.87071995196961e-29,"Down"
MSMEG_6096,-2.00875215473136,2.06803070262644e-28,"Down"
MSMEG_4230,-1.96048703770691,2.3789422101888e-28,"Down"
MSMEG_1999,-2.63569825557134,2.86202164314399e-28,"Down"
MSMEG_0576,-2.37948031097471,3.12937887422562e-28,"Down"
MSMEG_2617,-2.03018994975035,3.72196070556044e-28,"Down"
MSMEG_4256,-1.83502177421516,8.62135244482551e-28,"Down"
MSMEG_6543,-1.81706049008221,2.14551550390999e-27,"Down"
MSMEG_5026,4.13341315722516,2.55565745004112e-27,"Up"
MSMEG_4650,4.76291492002517,8.49385773644292e-27,"Up"
MSMEG_6440,2.28615306672235,1.04151817682404e-26,"Up"
MSMEG_5188,-2.54933326571777,1.1088121310687e-26,"Down"
MSMEG_1241,3.54698079562193,1.89835235058016e-26,"Up"
MSMEG_0315,-2.24914444217722,1.91186009264921e-26,"Down"
MSMEG_4470,-1.80332768817273,2.29720535483485e-26,"Down"
MSMEG_4665,2.40063764735712,2.39310831911733e-26,"Up"
MSMEG_1875,-1.81892361746748,2.42551533070187e-26,"Down"
MSMEG_6728,-2.30983491763924,2.91740089013098e-26,"Down"
MSMEG_1543,2.76451624793735,3.13112399894416e-26,"Up"
MSMEG_1385,-1.72102895332122,2.40164206824537e-25,"Down"
MSMEG_5008,-2.06585828177718,4.90451519100292e-25,"Down"
MSMEG_5180,-2.059790754245,5.04503298479873e-25,"Down"
MSMEG_6573,7.36903332400044,5.88464108271211e-25,"Up"
MSMEG_6609,-3.26328943254075,8.53131009040603e-25,"Down"
MSMEG_4367,2.00112459004497,1.2467626734485e-24,"Up"
MSMEG_4232,-1.87185094790685,1.48307729100485e-24,"Down"
MSMEG_4295,-1.67044873442137,3.19453000497591e-24,"Down"
MSMEG_1977,2.74667017981616,3.37157859494186e-24,"Up"
MSMEG_4666,2.03503428426054,3.94897450556671e-24,"Up"
MSMEG_0694,1.98009069181909,5.62776362202253e-24,"Up"
MSMEG_2736,-1.68176487904843,5.84993990899946e-24,"Down"
MSMEG_3750,-1.67025895417461,6.91637434225136e-24,"Down"
MSMEG_2022,3.41756315820051,7.55485293142236e-24,"Up"
MSMEG_5501,4.97610392948927,8.32873763178471e-24,"Up"
MSMEG_3083,-2.35588120185496,1.09853269030451e-23,"Down"
MSMEG_3080,-1.74297002480992,1.40890577472249e-23,"Down"
MSMEG_0316,-1.68019904146994,2.74211371557677e-23,"Down"
MSMEG_4189,-1.76730958102395,3.37685483322073e-23,"Down"
MSMEG_0007,-1.70946223609612,4.27530768121459e-23,"Down"
MSMEG_5799,-2.35970043198126,9.2888695790401e-23,"Down"
MSMEG_0204,3.96748023211302,1.72894798913694e-22,"Up"
MSMEG_3724,3.77103225720188,1.81841206127508e-22,"Up"
MSMEG_2630,-1.78485699952506,2.07501131452423e-22,"Down"
MSMEG_2692,-1.74705079384619,2.59266157523224e-22,"Down"
MSMEG_4310,-2.05514701650736,2.68033160190842e-22,"Down"
MSMEG_2631,-1.91318354974931,2.68033160190842e-22,"Down"
MSMEG_0971,-1.79240079449679,2.88574406990441e-22,"Down"
MSMEG_2585,-1.74540200457582,2.95736250539499e-22,"Down"
MSMEG_0575,-2.15005533553902,4.09673530210234e-22,"Down"
MSMEG_4299,1.87810524558429,4.28166647719095e-22,"Up"
MSMEG_1498,2.81552119665137,9.26254860669684e-22,"Up"
MSMEG_4658,2.48319003223898,1.38620619075097e-21,"Up"
MSMEG_2663,6.47106912279094,1.54657221527136e-21,"Up"
MSMEG_6021,2.60164963308241,1.5518168886694e-21,"Up"
MSMEG_4217,-1.87229475244583,1.70943665649974e-21,"Down"
MSMEG_5121,-1.60836284215469,1.71935612925539e-21,"Down"
MSMEG_2773,-1.63785022421508,1.81835044303812e-21,"Down"
MSMEG_0417,1.79916723786914,2.09546444860019e-21,"Up"
MSMEG_4191,-1.69298230782052,2.32468601627774e-21,"Down"
MSMEG_6653,2.78381982975291,2.62938327219111e-21,"Up"
MSMEG_1975,4.08797070125198,4.09485578805123e-21,"Up"
MSMEG_3715,2.52419689317092,4.6032257366989e-21,"Up"
MSMEG_5048,-1.81001821984145,4.81051607407464e-21,"Down"
MSMEG_4272,2.08701569842874,4.8305046665073e-21,"Up"
MSMEG_6230,-2.21170417806424,5.81361347353136e-21,"Down"
MSMEG_3105,-1.66490685981698,6.43566049842622e-21,"Down"
MSMEG_0928,-2.10477084259292,7.12457323059462e-21,"Down"
MSMEG_3160,-1.62459097620445,8.81493639344751e-21,"Down"
MSMEG_1978,2.3475607266974,9.19123863017181e-21,"Up"
MSMEG_0419,2.70356820205597,1.27419002848422e-20,"Up"
MSMEG_4351,-2.12566200786435,1.63704589424453e-20,"Down"
MSMEG_0451,2.10268625670601,1.79484615985182e-20,"Up"
MSMEG_4483,-1.6337527658769,1.8493015044523e-20,"Down"
MSMEG_6608,-2.97133852336627,1.87812540344182e-20,"Down"
MSMEG_0970,-2.02159363848487,1.89122664214853e-20,"Down"
MSMEG_3883,-1.74509464232266,2.08802177391466e-20,"Down"
MSMEG_6154,-1.58992264355804,2.49134396799338e-20,"Down"
MSMEG_0598,-1.91060103059742,3.24770761857798e-20,"Down"
MSMEG_4208,4.16759278444132,3.24770761857798e-20,"Up"
MSMEG_0144,2.3356580852667,4.83272422862965e-20,"Up"
MSMEG_6087,-1.77437741243352,5.93977475168035e-20,"Down"
MSMEG_6427,1.91036554964251,6.61331726673035e-20,"Up"
MSMEG_3185,-1.69508565281538,7.19594640563308e-20,"Down"
MSMEG_4721,-1.84274156534967,7.80801506786679e-20,"Down"
MSMEG_3188,-1.67252957535587,1.09967574269346e-19,"Down"
MSMEG_2615,-1.98130553422816,1.29657695522911e-19,"Down"
MSMEG_5785,-1.92337304732454,1.57025058213351e-19,"Down"
MSMEG_3026,-1.70208764236606,1.71585232220589e-19,"Down"
MSMEG_3620,2.39683674199307,2.4654171409757e-19,"Up"
MSMEG_0454,-1.73514251508885,2.76283059276266e-19,"Down"
MSMEG_4919,-2.22949368506225,2.78471176305084e-19,"Down"
MSMEG_3213,-1.95457971564538,2.81701793003655e-19,"Down"
MSMEG_1546,2.70358847682138,2.84397720655795e-19,"Up"
MSMEG_1876,-1.59387556368514,3.33817551237308e-19,"Down"
MSMEG_2413,-2.24416627290227,3.77354389212479e-19,"Down"
MSMEG_3079,-1.66971392500601,5.35553572477791e-19,"Down"
MSMEG_2431,-1.80749023376967,6.53298540797266e-19,"Down"
MSMEG_3926,-1.66476712714399,6.59158222302291e-19,"Down"
MSMEG_1826,-1.6744041473932,7.97659569141311e-19,"Down"
MSMEG_6346,-2.61469237513485,8.29385497871171e-19,"Down"
MSMEG_0449,-1.91724472733181,8.93986541107395e-19,"Down"
MSMEG_1973,3.82784673296674,9.6096029194774e-19,"Up"
MSMEG_6062,-1.87831968359077,1.57900105108778e-18,"Down"
MSMEG_0669,-2.11157454659798,2.40537405880987e-18,"Down"
MSMEG_1110,-2.16862573706643,2.64738237433136e-18,"Down"
MSMEG_6741,-1.6435662936209,2.74085708554735e-18,"Down"
MSMEG_6922,-1.83940960380602,2.96982276380717e-18,"Down"
MSMEG_4216,-1.63859918954815,3.0435003741289e-18,"Down"
MSMEG_3119,-1.7473434672068,3.18810828446583e-18,"Down"
MSMEG_3208,-1.66370198798077,4.58557822907836e-18,"Down"
MSMEG_1792,2.97099819028847,5.57392399266726e-18,"Up"
MSMEG_3939,-2.20297217988903,6.33189045677088e-18,"Down"
MSMEG_4510,-2.06929519635983,6.33189045677088e-18,"Down"
MSMEG_1193,-1.86495397733128,7.30596049730325e-18,"Down"
MSMEG_5421,2.74047445306749,7.37347641237006e-18,"Up"
MSMEG_0889,1.62486697319875,7.37347641237006e-18,"Up"
MSMEG_1432,-1.7553511952116,8.23184354107e-18,"Down"
MSMEG_6730,-1.8433163252559,8.32798357356253e-18,"Down"
MSMEG_2427,-1.64674157613285,8.6505053813011e-18,"Down"
MSMEG_3564,1.75240161889662,1.24417797602763e-17,"Up"
MSMEG_0420,2.44568918334586,1.79152269918442e-17,"Up"
MSMEG_5754,4.25439403577502,3.24571023299831e-17,"Up"
MSMEG_1660,-1.62868184202546,3.57445413032732e-17,"Down"
MSMEG_5984,4.54133622454924,4.7843277386632e-17,"Up"
MSMEG_6147,2.64742136171437,5.48816132619832e-17,"Up"
MSMEG_3209,-1.64202024362819,6.81295442853885e-17,"Down"
MSMEG_4641,-1.78237824674122,8.01529737259833e-17,"Down"
MSMEG_1941,-1.68390487589612,8.4988017624406e-17,"Down"
MSMEG_3074,-1.97845632868427,1.00341064566192e-16,"Down"
MSMEG_6327,-2.03883784434703,1.18988696859042e-16,"Down"
MSMEG_5400,-1.67551488019989,1.5084960914908e-16,"Down"
MSMEG_6396,-1.6023216974366,1.54856865411695e-16,"Down"
MSMEG_4662,2.30901303673036,1.96252332204315e-16,"Up"
MSMEG_3719,3.14571031531236,2.9009316455354e-16,"Up"
MSMEG_2934,-1.70293151182862,3.01183930195472e-16,"Down"
MSMEG_5106,6.0774589424748,3.14278983672265e-16,"Up"
MSMEG_1429,2.13685533581802,3.17318608707859e-16,"Up"
MSMEG_0697,2.00954355817787,3.3252222044773e-16,"Up"
MSMEG_5713,-1.68299125363937,3.52773383096392e-16,"Down"
MSMEG_6407,-1.59796200497922,3.98764626104356e-16,"Down"
MSMEG_3139,-1.61958855468484,4.95937517737239e-16,"Down"
MSMEG_6163,1.93534729426721,4.95937517737239e-16,"Up"
MSMEG_6753,-1.90535479515355,7.26694261091676e-16,"Down"
MSMEG_6422,1.87792007378803,8.26990255707738e-16,"Up"
MSMEG_2514,7.31589017100533,9.31941533660675e-16,"Up"
MSMEG_0785,4.1475519536755,9.89514487524622e-16,"Up"
MSMEG_6350,-1.78635572676318,9.89514487524622e-16,"Down"
MSMEG_0343,2.6081225561221,1.15894377942955e-15,"Up"
MSMEG_1737,-1.71626611572123,1.37407442833167e-15,"Down"
MSMEG_0147,4.86372406072053,1.58162577390633e-15,"Up"
MSMEG_4961,-1.76712059959884,1.88841211761803e-15,"Down"
MSMEG_6539,-1.66065523229041,1.95108986771387e-15,"Down"
MSMEG_3731,2.21840684974966,2.10349951532398e-15,"Up"
MSMEG_6664,-1.6710935674381,2.80899323509395e-15,"Down"
MSMEG_3231,-2.02786225534229,2.8980329702317e-15,"Down"
MSMEG_4579,-1.68110677862664,3.12909446040114e-15,"Down"
MSMEG_0788,1.94540614922401,6.3503767761477e-15,"Up"
MSMEG_2616,-1.61051814684841,6.69164284558554e-15,"Down"
MSMEG_5385,4.78562073221324,6.84511110476128e-15,"Up"
MSMEG_3964,4.59174892815049,7.07798712801386e-15,"Up"
MSMEG_1114,-1.80750296182012,7.39519812968507e-15,"Down"
MSMEG_0158,1.90269889056994,8.35742463424498e-15,"Up"
MSMEG_1757,-1.69680253924969,1.11860228215805e-14,"Down"
MSMEG_0958,-1.74556756543723,1.6541971531642e-14,"Down"
MSMEG_1076,-1.65122114694268,2.18114753819282e-14,"Down"
MSMEG_0486,5.09315360595349,2.80144411905585e-14,"Up"
MSMEG_5412,2.16051098810035,2.80144411905585e-14,"Up"
MSMEG_1681,1.96699712718883,2.80988758392733e-14,"Up"
MSMEG_1873,-1.8652043110177,3.52607681619663e-14,"Down"
MSMEG_5677,-1.98844200784607,3.75307662643606e-14,"Down"
MSMEG_5674,-1.66952080792031,3.75307662643606e-14,"Down"
MSMEG_0279,3.18523617703367,4.05893508259241e-14,"Up"
MSMEG_5555,2.2640127369938,5.07084449575823e-14,"Up"
MSMEG_3652,-1.66547879149144,5.96252785507788e-14,"Down"
MSMEG_3541,-2.0945981285377,8.0855154653585e-14,"Down"
MSMEG_3338,3.83310293784838,9.02633314238788e-14,"Up"
MSMEG_4161,2.41661483632733,9.37299366123876e-14,"Up"
MSMEG_5350,2.32778096849371,9.98337436227499e-14,"Up"
MSMEG_1205,1.61821448237319,1.04961775813412e-13,"Up"
MSMEG_0474,3.01639450240883,1.26573285732125e-13,"Up"
MSMEG_3671,-1.61297716541584,1.31305314337441e-13,"Down"
MSMEG_1806,-1.72859795186377,1.32283854008943e-13,"Down"
MSMEG_5995,2.74252914192412,1.32286866338091e-13,"Up"
MSMEG_4661,2.28714224012905,1.60730777992265e-13,"Up"
MSMEG_6635,-1.61122444389955,1.61414200061402e-13,"Down"
MSMEG_4156,4.93345853148077,1.82255950103083e-13,"Up"
MSMEG_2421,-1.61064698403623,2.11337904164188e-13,"Down"
MSMEG_3198,5.26173281103874,2.34710603392658e-13,"Up"
MSMEG_6663,-1.62429638917086,2.71416116819397e-13,"Down"
MSMEG_3721,4.15951590379133,3.15040380583631e-13,"Up"
MSMEG_0118,2.67775023953263,3.99084918714969e-13,"Up"
MSMEG_2651,-1.59415662900298,4.40247542099719e-13,"Down"
MSMEG_3400,2.94527742159147,4.59488216372213e-13,"Up"
MSMEG_6209,2.9753063698455,4.63313679448282e-13,"Up"
MSMEG_5957,2.42187171752541,5.48405265743205e-13,"Up"
MSMEG_6144,1.82499305062583,5.97870232103697e-13,"Up"
MSMEG_5583,1.76601982006773,5.9852891208341e-13,"Up"
MSMEG_4469,-1.66051452149494,6.37338275558444e-13,"Down"
MSMEG_5335,3.13581213484316,7.03437885747374e-13,"Up"
MSMEG_1869,2.12860439449238,8.04879777250354e-13,"Up"
MSMEG_0894,3.36103367790928,8.08760826936396e-13,"Up"
MSMEG_3363,2.58821725532789,9.5175228285388e-13,"Up"
MSMEG_0488,4.62562704941544,1.02472280268291e-12,"Up"
MSMEG_6324,4.78786748815283,1.06673372469209e-12,"Up"
MSMEG_1536,3.20852007581816,1.06747827959855e-12,"Up"
MSMEG_5502,1.99457503694536,1.11366443956299e-12,"Up"
MSMEG_1165,2.06432795682722,1.18328165123803e-12,"Up"
MSMEG_3388,3.08901184207529,1.30190409416885e-12,"Up"
MSMEG_0029,-1.60793686431318,1.50190534942473e-12,"Down"
MSMEG_0713,-1.69782144001758,1.50190534942473e-12,"Down"
MSMEG_1523,1.81997553555915,1.57266962014504e-12,"Up"
MSMEG_0919,2.88514362808936,1.57337664942607e-12,"Up"
MSMEG_3941,-1.88032066200015,1.64339751661818e-12,"Down"
MSMEG_6468,-1.62219364947775,1.70638098310073e-12,"Down"
MSMEG_1732,4.28162737738483,1.80303397500377e-12,"Up"
MSMEG_0716,3.25750171746561,1.80303397500377e-12,"Up"
MSMEG_4730,1.95858597262681,2.10979680775194e-12,"Up"
MSMEG_6718,4.27061148206594,2.16320093223084e-12,"Up"
MSMEG_1749,-1.61240250686167,2.30540894096875e-12,"Down"
MSMEG_0475,3.36022307040002,2.36279913122686e-12,"Up"
MSMEG_3929,-2.09520714566105,2.37221465246592e-12,"Down"
MSMEG_3333,3.97031179792349,2.46968096912792e-12,"Up"
MSMEG_2526,3.00763719983059,2.56322474678797e-12,"Up"
MSMEG_3137,-1.75486071188603,2.60036741996076e-12,"Down"
MSMEG_2060,2.15053148599462,2.8372924306127e-12,"Up"
MSMEG_4643,-2.2542071246735,2.90250158451469e-12,"Down"
MSMEG_5986,3.5803574000954,3.52710473796676e-12,"Up"
MSMEG_2408,2.04782371972228,3.55754541114513e-12,"Up"
MSMEG_3725,8.5677295345559,3.87088474430007e-12,"Up"
MSMEG_3633,-2.27291143128866,3.97595267162825e-12,"Down"
MSMEG_3723,3.76938403129678,4.02480509014734e-12,"Up"
MSMEG_4595,1.89639082914507,5.32127768709917e-12,"Up"
MSMEG_5627,5.0695468193246,6.68423180848793e-12,"Up"
MSMEG_3312,1.94339480417485,7.64363078098956e-12,"Up"
MSMEG_3260,-2.03577174654423,8.11654199429894e-12,"Down"
MSMEG_5082,-1.66079509529126,8.13699359518227e-12,"Down"
MSMEG_6654,2.11303977302968,8.69216777554515e-12,"Up"
MSMEG_3028,-1.61525255276495,9.20397413509655e-12,"Down"
MSMEG_0346,2.69660801459664,9.93963031139395e-12,"Up"
MSMEG_2732,-1.84110231066977,1.03847302062591e-11,"Down"
MSMEG_1781,-2.46560205583359,1.08680321921465e-11,"Down"
MSMEG_4076,6.32625368964921,1.15835798493409e-11,"Up"
MSMEG_0175,3.39960526722865,1.28875908135594e-11,"Up"
MSMEG_3627,-2.01443358071118,1.33646506939756e-11,"Down"
MSMEG_3900,1.75305506177001,1.37699368400518e-11,"Up"
MSMEG_2172,2.24363859987638,1.44312012844942e-11,"Up"
MSMEG_3606,-1.79368863953486,1.4523618702506e-11,"Down"
MSMEG_1547,1.83298967151256,1.4523618702506e-11,"Up"
MSMEG_1318,3.8667499084884,1.48160945066015e-11,"Up"
MSMEG_5980,3.48587456559636,1.56412439729586e-11,"Up"
MSMEG_6668,5.23689345274777,1.60255515433699e-11,"Up"
MSMEG_5682,1.61042187599331,1.85429891029333e-11,"Up"
MSMEG_4274,-1.87782211632762,1.85429891029333e-11,"Down"
MSMEG_4545,5.62565160931462,1.88806413627968e-11,"Up"
MSMEG_1303,-1.73869323006056,1.91370109238588e-11,"Down"
MSMEG_2161,2.5236810782073,2.01890561524961e-11,"Up"
MSMEG_2099,2.1400476040177,2.27233065261386e-11,"Up"
MSMEG_0436,-2.01643685209043,2.38433482660275e-11,"Down"
MSMEG_5508,4.89718581043907,2.41570640421835e-11,"Up"
MSMEG_6607,-2.53282817323865,2.43597249518399e-11,"Down"
MSMEG_4172,3.22379670096363,2.5046237386253e-11,"Up"
MSMEG_6023,7.12386719833371,2.56809810046611e-11,"Up"
MSMEG_4635,4.02714409703097,2.67961932018289e-11,"Up"
MSMEG_6022,2.58173294815179,2.76905348780076e-11,"Up"
MSMEG_6865,3.52788480175971,2.84666480247391e-11,"Up"
MSMEG_2719,3.90637204106515,2.85680897273772e-11,"Up"
MSMEG_6645,4.11120960681747,3.22304814030473e-11,"Up"
MSMEG_0595,1.60128924072851,3.48538821094698e-11,"Up"
MSMEG_5960,3.04717496381819,3.56286675297362e-11,"Up"
MSMEG_3115,-1.68155979037181,3.91341516150518e-11,"Down"
MSMEG_4123,2.75523074939473,3.98954379184572e-11,"Up"
MSMEG_4649,7.18000319886375,4.30244706809585e-11,"Up"
MSMEG_3996,3.17134331656572,4.30244706809585e-11,"Up"
MSMEG_6647,3.42022407219589,4.58589858642456e-11,"Up"
MSMEG_0649,3.41699522563553,5.17276448243776e-11,"Up"
MSMEG_0447,4.17598141821615,5.30911696661893e-11,"Up"
MSMEG_3011,3.36280275317453,5.62610366693975e-11,"Up"
MSMEG_2781,-1.78302898667485,5.74526561077912e-11,"Down"
MSMEG_3936,-1.78938868843584,6.31549008404143e-11,"Down"
MSMEG_0722,4.35955498014401,6.45443252322886e-11,"Up"
MSMEG_1228,4.51313468718264,6.51311183259485e-11,"Up"
MSMEG_4928,5.06635524046596,7.289439329834e-11,"Up"
MSMEG_4210,4.19345645554129,7.43173563525163e-11,"Up"
MSMEG_2254,4.35694400150453,7.98303559283893e-11,"Up"
MSMEG_3995,2.71415707743638,8.12138576481388e-11,"Up"
MSMEG_6239,-1.58971215938784,8.59849802579056e-11,"Down"
MSMEG_3439,1.90721478233372,9.21101554031927e-11,"Up"
MSMEG_1711,2.21360297413797,9.45451241247617e-11,"Up"
MSMEG_2847,4.2654674088649,9.63919274323207e-11,"Up"
MSMEG_4249,-1.79128436959753,9.63919274323207e-11,"Down"
MSMEG_0972,-1.82385345480579,9.74030185621642e-11,"Down"
MSMEG_6887,2.51434469850616,1.03544313110324e-10,"Up"
MSMEG_3321,5.5206866552996,1.04309072315706e-10,"Up"
MSMEG_4731,1.67175773739069,1.06791464533689e-10,"Up"
MSMEG_6835,5.57371497067365,1.11022130257304e-10,"Up"
MSMEG_4963,3.35065948016571,1.18229863102735e-10,"Up"
MSMEG_5371,1.94232285314135,1.21836736405748e-10,"Up"
MSMEG_3905,-1.71027861351275,1.22142566707832e-10,"Down"
MSMEG_0619,-1.79353257910739,1.25391470826256e-10,"Down"
MSMEG_0347,2.14407521613508,1.35950944790068e-10,"Up"
MSMEG_4457,2.78267193787627,1.46981320977018e-10,"Up"
MSMEG_0514,3.78088302559056,1.6863903026316e-10,"Up"
MSMEG_3317,2.00630585916888,1.69622274707853e-10,"Up"
MSMEG_5972,2.61180308593312,1.79019965674975e-10,"Up"
MSMEG_6792,1.99603902817199,1.96364101679451e-10,"Up"
MSMEG_0277,5.05199740608712,2.00567190205802e-10,"Up"
MSMEG_0185,2.06133626368586,2.11232895566325e-10,"Up"
MSMEG_2240,4.0480526212797,2.1737122385628e-10,"Up"
MSMEG_4049,3.24234623431789,2.4015230479857e-10,"Up"
MSMEG_2639,-1.68422541017424,2.4015230479857e-10,"Down"
MSMEG_1308,4.22678434806343,2.66162346931164e-10,"Up"
MSMEG_2230,3.84025708405088,2.74239748085064e-10,"Up"
MSMEG_6442,3.6247156191608,2.90414976230678e-10,"Up"
MSMEG_0660,2.88353727659869,3.0675495831056e-10,"Up"
MSMEG_5987,2.3897050900954,3.07206243745941e-10,"Up"
MSMEG_2146,2.37796427091817,3.08137896875832e-10,"Up"
MSMEG_3202,2.45477122853624,3.22996638422857e-10,"Up"
MSMEG_6305,2.49748415655782,3.3306111048913e-10,"Up"
MSMEG_5979,2.71856991890301,3.35249684391e-10,"Up"
MSMEG_0333,1.96773803179292,3.35748079138832e-10,"Up"
MSMEG_2721,4.95348244251748,3.95699374747907e-10,"Up"
MSMEG_1972,8.16358387503596,4.12944552136715e-10,"Up"
MSMEG_0299,3.47072730240374,4.37302484914694e-10,"Up"
MSMEG_4190,-1.61214322681276,4.40535877480059e-10,"Down"
MSMEG_1922,-1.6891416062657,4.42227859080694e-10,"Down"
MSMEG_4773,2.26608576274264,4.71074340038593e-10,"Up"
MSMEG_4330,3.30254763984162,4.81056476442857e-10,"Up"
MSMEG_4458,4.63751754991768,4.95379702940987e-10,"Up"
MSMEG_0164,3.31663358894718,5.52117388954913e-10,"Up"
MSMEG_4437,4.41806147448433,5.71302626342778e-10,"Up"
MSMEG_5399,-2.01065217516478,5.7336578389518e-10,"Down"
MSMEG_6441,1.91629309629728,6.02396594873312e-10,"Up"
MSMEG_1116,3.07203010142177,6.18726849893079e-10,"Up"
MSMEG_3971,3.1521616190172,7.08428728309512e-10,"Up"
MSMEG_0281,2.05736944180606,7.08428728309512e-10,"Up"
MSMEG_2956,1.9048016541204,7.08428728309512e-10,"Up"
MSMEG_5549,1.77383147490878,7.18131228411264e-10,"Up"
MSMEG_1434,-1.77363890615666,7.3173779496096e-10,"Down"
MSMEG_4549,3.49505409392834,8.03633759305648e-10,"Up"
MSMEG_1232,5.31638380986644,8.12809865491377e-10,"Up"
MSMEG_0481,2.7374987804464,8.77559190374646e-10,"Up"
MSMEG_2343,-1.86902467118124,9.26090144754444e-10,"Down"
MSMEG_2874,3.10871453345076,9.73952489174719e-10,"Up"
MSMEG_4596,2.63811211780575,1.0405864320845e-09,"Up"
MSMEG_1128,4.29877039405255,1.11014388275267e-09,"Up"
MSMEG_1408,2.88283178366531,1.19847780150026e-09,"Up"
MSMEG_0038,-1.59320255768824,1.19847780150026e-09,"Down"
MSMEG_5821,-1.68804457317847,1.20226650376822e-09,"Down"
MSMEG_6695,3.04459741454183,1.2531630985255e-09,"Up"
MSMEG_2148,3.29232577257149,1.36870290136264e-09,"Up"
MSMEG_1878,1.64709417361641,1.37236100601476e-09,"Up"
MSMEG_3953,-1.68216123360803,1.37980572831395e-09,"Down"
MSMEG_0217,2.21674696992522,1.39735194030314e-09,"Up"
MSMEG_1722,2.9009044101474,1.45592861416961e-09,"Up"
MSMEG_5958,4.046345893598,1.53325979186202e-09,"Up"
MSMEG_1082,3.30006155012618,1.58265645531935e-09,"Up"
MSMEG_2549,4.28111434892476,1.64235705628039e-09,"Up"
MSMEG_6701,3.58470471382813,1.64235705628039e-09,"Up"
MSMEG_2075,3.0150367984119,1.75867725711473e-09,"Up"
MSMEG_6739,2.67263619753227,1.80208371156369e-09,"Up"
MSMEG_1908,4.26685947175226,1.8730488006273e-09,"Up"
MSMEG_4048,3.89086148481751,1.87721039064306e-09,"Up"
MSMEG_2530,2.30925438015942,2.10926015708461e-09,"Up"
MSMEG_4419,5.77813466783088,2.22344656112736e-09,"Up"
MSMEG_0326,2.41174939245975,2.3095461890803e-09,"Up"
MSMEG_1458,3.62105139235601,2.44819580647307e-09,"Up"
MSMEG_3574,1.83830495828022,2.52129090827392e-09,"Up"
MSMEG_1906,2.54965032434123,2.55281095359595e-09,"Up"
MSMEG_4126,1.81605975844214,2.68882885530755e-09,"Up"
MSMEG_4381,1.62459304053625,2.7210438182251e-09,"Up"
MSMEG_6472,4.03167685180504,2.89525936616845e-09,"Up"
MSMEG_1069,3.05289014097017,3.08087308882822e-09,"Up"
MSMEG_1816,3.23743610473523,3.15409264299756e-09,"Up"
MSMEG_5455,7.44972448878153,3.33552086099183e-09,"Up"
MSMEG_1979,2.16649645847502,3.33552086099183e-09,"Up"
MSMEG_1080,2.46393532663659,3.44596244173703e-09,"Up"
MSMEG_6491,4.04143253259126,3.45220865347929e-09,"Up"
MSMEG_4377,3.71792925182848,3.7705563398621e-09,"Up"
MSMEG_2703,4.74529457447074,3.78395929004319e-09,"Up"
MSMEG_4780,5.09257990921911,4.21536567136173e-09,"Up"
MSMEG_6626,2.90477884699141,4.5952688980111e-09,"Up"
MSMEG_4211,1.6953029365287,4.69905032014372e-09,"Up"
MSMEG_3397,2.15598206702687,4.84118717576087e-09,"Up"
MSMEG_6181,2.49384946998024,4.86391890617282e-09,"Up"
MSMEG_3584,2.32269554194872,5.13804443224891e-09,"Up"
MSMEG_4078,3.19262892159246,5.6518107912196e-09,"Up"
MSMEG_1129,4.66504489131102,5.76681693566999e-09,"Up"
MSMEG_2536,1.86688632353253,5.89436800773086e-09,"Up"
MSMEG_0664,2.3597381313278,6.48378364096886e-09,"Up"
MSMEG_1084,3.84389946443453,6.82391677954935e-09,"Up"
MSMEG_5625,2.65268626011673,7.20611459115661e-09,"Up"
MSMEG_6260,4.02279135250494,7.32276472061302e-09,"Up"
MSMEG_5786,-1.59422753661341,7.36152807155394e-09,"Down"
MSMEG_4060,3.25858392872995,8.72819721924671e-09,"Up"
MSMEG_6791,2.60676319089263,8.99974012340349e-09,"Up"
MSMEG_3992,1.7130894434432,9.0645048297058e-09,"Up"
MSMEG_3994,2.81484700698722,9.3795364617963e-09,"Up"
MSMEG_4075,3.36887315756551,1.00466253948585e-08,"Up"
MSMEG_1320,3.2411856428191,1.06737179290966e-08,"Up"
MSMEG_1868,2.27029579975247,1.20110819018394e-08,"Up"
MSMEG_2041,1.89216536116083,1.21082238448213e-08,"Up"
MSMEG_1974,7.57786537854575,1.23297189205263e-08,"Up"
MSMEG_4056,4.07429951190451,1.23529584308579e-08,"Up"
MSMEG_3009,4.31672562136568,1.23529584308579e-08,"Up"
MSMEG_2018,2.59814725704912,1.24037334756484e-08,"Up"
MSMEG_5090,2.03148161553635,1.2626745418711e-08,"Up"
MSMEG_3265,1.96796402115012,1.41328046831881e-08,"Up"
MSMEG_3189,-1.62440966916239,1.50742649954214e-08,"Down"
MSMEG_3899,3.39697914748498,1.60049228769934e-08,"Up"
MSMEG_1306,7.18721544504636,1.65997175658151e-08,"Up"
MSMEG_0623,-1.67718246090183,1.79360151460073e-08,"Down"
MSMEG_2733,-1.61543728710374,1.92209778136073e-08,"Down"
MSMEG_5479,2.43077926797576,2.07297590232253e-08,"Up"
MSMEG_1564,3.38003951419477,2.09897701009113e-08,"Up"
MSMEG_0497,2.21641727634977,2.1512400076203e-08,"Up"
MSMEG_0476,2.70507555432641,2.26518629599192e-08,"Up"
MSMEG_4778,4.08883426973194,2.28929167428382e-08,"Up"
MSMEG_5523,2.09471303350242,2.30341117665841e-08,"Up"
MSMEG_1712,2.82127296591623,2.37528978429075e-08,"Up"
MSMEG_6735,2.68206102224685,2.40434483975593e-08,"Up"
MSMEG_3985,3.71118045685643,2.47807188891783e-08,"Up"
MSMEG_0803,4.54392621241203,2.53314009362335e-08,"Up"
MSMEG_0427,2.11985387845052,2.90278348460098e-08,"Up"
MSMEG_4019,3.45554579275743,3.02962516178383e-08,"Up"
MSMEG_3555,3.393078779364,3.15430736649277e-08,"Up"
MSMEG_3553,2.09009253807317,3.26328366785431e-08,"Up"
MSMEG_3587,3.80635929219704,3.52927576461299e-08,"Up"
MSMEG_0675,2.58545880376005,3.73127338696685e-08,"Up"
MSMEG_6710,4.89818782921364,3.73127338696685e-08,"Up"
MSMEG_0349,1.87102646275573,3.89274783381549e-08,"Up"
MSMEG_6358,2.11707619632211,4.05676358852449e-08,"Up"
MSMEG_2244,2.88484458858827,4.0877575705967e-08,"Up"
MSMEG_0186,2.82481348131646,4.12473399118446e-08,"Up"
MSMEG_6215,-1.73403315239227,4.62267567146981e-08,"Down"
MSMEG_1190,1.79506719535944,4.62267567146981e-08,"Up"
MSMEG_1087,6.9821673336787,4.67278041080725e-08,"Up"
MSMEG_3328,2.79914443954714,4.6969474907107e-08,"Up"
MSMEG_0152,2.24503356912299,4.81079069027295e-08,"Up"
MSMEG_5519,1.73231105024688,4.84813485411229e-08,"Up"
MSMEG_1696,4.25873627825524,5.19373532327782e-08,"Up"
MSMEG_3975,1.94893004982245,5.19746505951309e-08,"Up"
MSMEG_2167,2.76610103770201,5.72887330160448e-08,"Up"
MSMEG_6893,4.16695594637239,5.97967533777565e-08,"Up"
MSMEG_3982,2.27218339328824,6.03573005830806e-08,"Up"
MSMEG_2063,3.08513696114649,6.04669986327913e-08,"Up"
MSMEG_0585,2.4074110779423,6.09977896646419e-08,"Up"
MSMEG_3301,2.03502674320082,6.16702730402791e-08,"Up"
MSMEG_0771,1.88951727818687,6.17200603262837e-08,"Up"
MSMEG_6697,7.26926549161881,6.30670381144411e-08,"Up"
MSMEG_3986,3.13059409933137,6.30670381144411e-08,"Up"
MSMEG_4055,3.82845923369268,6.36705659734859e-08,"Up"
MSMEG_0714,3.06618437337501,6.42912845038436e-08,"Up"
MSMEG_5970,1.64857657530161,6.99767923805077e-08,"Up"
MSMEG_1705,2.39804105523034,6.99767923805077e-08,"Up"
MSMEG_4167,1.58788248806401,7.00948031909546e-08,"Up"
MSMEG_0487,6.90990015707992,7.2506145659028e-08,"Up"
MSMEG_4101,2.89357532002361,7.28859430801959e-08,"Up"
MSMEG_2688,2.40086827106273,7.34376404016113e-08,"Up"
MSMEG_6837,1.80887507812485,7.41328046370822e-08,"Up"
MSMEG_5374,1.78983319756592,7.49504474548462e-08,"Up"
MSMEG_4840,5.31102290747405,7.58684769650581e-08,"Up"
MSMEG_3427,4.14644231465836,7.59089631296157e-08,"Up"
MSMEG_4800,3.79506045607382,7.64935553289686e-08,"Up"
MSMEG_3726,4.1936884278363,7.71103364218825e-08,"Up"
MSMEG_0293,2.89944530685554,8.15899795665842e-08,"Up"
MSMEG_0626,-1.82725271513982,8.15899795665842e-08,"Down"
MSMEG_1406,6.0361091947465,8.22391596289685e-08,"Up"
MSMEG_2147,4.39452801119892,8.56187158346689e-08,"Up"
MSMEG_0190,3.0122598322895,8.58171336826126e-08,"Up"
MSMEG_6679,4.75350973943522,8.95098306522736e-08,"Up"
MSMEG_1986,2.19212942103737,9.55013506359409e-08,"Up"
MSMEG_2062,2.59263047905443,1.02405010810827e-07,"Up"
MSMEG_0606,2.58200323275634,1.05206532387189e-07,"Up"
MSMEG_6470,3.60321430755507,1.0589626821263e-07,"Up"
MSMEG_3374,1.91024508168073,1.05898741545189e-07,"Up"
MSMEG_3977,3.18710306445591,1.06834292435331e-07,"Up"
MSMEG_5393,5.33040674496584,1.07048411392897e-07,"Up"
MSMEG_6734,2.20562583386221,1.12451541882522e-07,"Up"
MSMEG_1231,7.17732997800444,1.14055037130191e-07,"Up"
MSMEG_2844,3.7197255302571,1.14617479126513e-07,"Up"
MSMEG_0467,3.60942702177198,1.14617479126513e-07,"Up"
MSMEG_4093,5.22605552267894,1.15040482741031e-07,"Up"
MSMEG_5392,4.45699547161788,1.17078702674319e-07,"Up"
MSMEG_1715,3.43525126960836,1.17588632364414e-07,"Up"
MSMEG_2884,2.69741287921971,1.1833317442863e-07,"Up"
MSMEG_4154,2.55915001257493,1.18515930098841e-07,"Up"
MSMEG_0223,-1.75617647325099,1.18515930098841e-07,"Down"
MSMEG_5097,6.84186898274687,1.23740861718556e-07,"Up"
MSMEG_6551,4.68871706252245,1.25849679859231e-07,"Up"
MSMEG_1162,3.87794224800477,1.27990648897787e-07,"Up"
MSMEG_4422,4.79031273718406,1.29631942671687e-07,"Up"
MSMEG_4127,1.60993554074497,1.33943632738927e-07,"Up"
MSMEG_6861,4.06168755144097,1.51329019429976e-07,"Up"
MSMEG_2524,3.8530533730173,1.55661207623302e-07,"Up"
MSMEG_6845,3.58767044330495,1.57465535866604e-07,"Up"
MSMEG_6527,5.92851069614613,1.58867854716021e-07,"Up"
MSMEG_3966,4.54888139029082,1.59087575408107e-07,"Up"
MSMEG_2238,2.59534828029394,1.62557732327264e-07,"Up"
MSMEG_4603,3.26995487466236,1.64667769270156e-07,"Up"
MSMEG_5628,2.66768827161655,1.6987356587768e-07,"Up"
MSMEG_6570,2.57441533204803,1.71765475914055e-07,"Up"
MSMEG_0853,5.90306449318722,1.75294421636742e-07,"Up"
MSMEG_5974,5.88223546916736,1.77292139259667e-07,"Up"
MSMEG_3391,2.32697170266192,1.79097246231071e-07,"Up"
MSMEG_1138,3.34924153722784,1.82473579482791e-07,"Up"
MSMEG_0450,3.17925382056062,1.83646531604883e-07,"Up"
MSMEG_6686,1.67752288525408,1.91771759367646e-07,"Up"
MSMEG_6048,2.53982958004282,2.00601817849755e-07,"Up"
MSMEG_6790,3.81704096669196,2.1108480531567e-07,"Up"
MSMEG_5949,1.89096196280141,2.16330896691144e-07,"Up"
MSMEG_0331,1.74126294992872,2.20270861095691e-07,"Up"
MSMEG_3429,1.89033619835366,2.21977989828014e-07,"Up"
MSMEG_1296,1.90870624963307,2.25491535835548e-07,"Up"
MSMEG_4213,2.15898453331179,2.28260033412678e-07,"Up"
MSMEG_6658,7.02867200603323,2.33683342367973e-07,"Up"
MSMEG_6297,2.05017395929708,2.34126751999986e-07,"Up"
MSMEG_0654,3.22429018171937,2.40109798636535e-07,"Up"
MSMEG_2237,2.51429028863552,2.4716025023123e-07,"Up"
MSMEG_2235,5.79699833410223,2.4944902533341e-07,"Up"
MSMEG_4450,3.24877345551474,2.4944902533341e-07,"Up"
MSMEG_4102,4.65899335189103,2.54373573381533e-07,"Up"
MSMEG_5626,2.8298865136084,2.55566303070584e-07,"Up"
MSMEG_4135,3.66716585607268,2.59836095911137e-07,"Up"
MSMEG_4040,3.41915724534729,2.6647194698061e-07,"Up"
MSMEG_3872,-1.60488204510453,2.67304919416126e-07,"Down"
MSMEG_3586,3.14675039346324,2.70898784134671e-07,"Up"
MSMEG_5971,2.78276463615789,2.71555107231239e-07,"Up"
MSMEG_2000,1.95431138293369,2.74433168580973e-07,"Up"
MSMEG_6884,2.21222471909715,2.76605499997732e-07,"Up"
MSMEG_5985,3.37342668696924,2.84854626783425e-07,"Up"
MSMEG_5740,-1.65641002866381,2.89963294204127e-07,"Down"
MSMEG_1727,5.86352810662643,2.99304297723049e-07,"Up"
MSMEG_1154,3.13150965481051,3.05236296703508e-07,"Up"
MSMEG_6775,3.63777195371401,3.08399188560657e-07,"Up"
MSMEG_0545,1.89950089044931,3.17425627903403e-07,"Up"
MSMEG_4799,2.76621297205168,3.21782766196467e-07,"Up"
MSMEG_2100,2.26423403886231,3.31921551369334e-07,"Up"
MSMEG_0569,5.07090685853778,3.32785592840588e-07,"Up"
MSMEG_0021,1.79487251621703,3.32785592840588e-07,"Up"
MSMEG_0523,3.52298262486274,3.33410766335853e-07,"Up"
MSMEG_0324,6.60651097151699,3.5024869262946e-07,"Up"
MSMEG_6842,1.84367353784261,3.53319122223942e-07,"Up"
MSMEG_0469,1.68885271634201,3.66833450184732e-07,"Up"
MSMEG_5982,2.20755689055657,3.78025761906611e-07,"Up"
MSMEG_2006,2.33106047963259,3.98008235402631e-07,"Up"
MSMEG_5099,2.12884664293003,3.98789983636056e-07,"Up"
MSMEG_4080,4.61204961003918,4.00422620894005e-07,"Up"
MSMEG_1269,1.61017212150324,4.02235291528143e-07,"Up"
MSMEG_0910,6.58090964768437,4.11085199238917e-07,"Up"
MSMEG_2236,3.97330494509315,4.12125395908886e-07,"Up"
MSMEG_1174,2.61844324978802,4.20729105983118e-07,"Up"
MSMEG_4619,2.11587709755682,4.29971176111996e-07,"Up"
MSMEG_5809,4.63488217920307,4.38219690943566e-07,"Up"
MSMEG_3925,2.28175272977001,4.4786035574526e-07,"Up"
MSMEG_6854,6.54359304264506,4.56792567076256e-07,"Up"
MSMEG_4876,2.88851390933381,4.77637699250254e-07,"Up"
MSMEG_5609,1.91588928251398,4.81563436722723e-07,"Up"
MSMEG_5096,7.01057903749221,4.95643831427688e-07,"Up"
MSMEG_4408,3.53206712597736,5.04083419238852e-07,"Up"
MSMEG_0515,1.70272768856168,5.14984606326477e-07,"Up"
MSMEG_1225,1.88403918602684,5.19371387181928e-07,"Up"
MSMEG_5449,3.19519207441694,5.23522346320331e-07,"Up"
MSMEG_6833,2.23454673436541,5.2414902899954e-07,"Up"
MSMEG_0072,6.87686224282059,5.27997955165306e-07,"Up"
MSMEG_6124,2.29250181704439,5.3107389008324e-07,"Up"
MSMEG_4036,2.2784524859189,5.4319895364934e-07,"Up"
MSMEG_2857,3.3002827286033,5.5277108375624e-07,"Up"
MSMEG_5353,2.06394834537961,5.60550925754656e-07,"Up"
MSMEG_2994,5.71350631774016,5.62876478495566e-07,"Up"
MSMEG_0499,2.51077533764714,5.62876478495566e-07,"Up"
MSMEG_6813,3.59132661875009,5.77452892512655e-07,"Up"
MSMEG_5915,1.74692359580392,5.8742512759533e-07,"Up"
MSMEG_5456,2.71460735351371,5.96119943465751e-07,"Up"
MSMEG_6883,4.50012999176347,6.52269062654761e-07,"Up"
MSMEG_1326,3.38058594308269,6.57497155466048e-07,"Up"
MSMEG_6456,1.70750795259469,6.78797814465034e-07,"Up"
MSMEG_2485,3.4000389889596,7.02109380300457e-07,"Up"
MSMEG_4436,3.30584134724254,7.38026386749236e-07,"Up"
MSMEG_5568,2.40763433516591,7.46847684484886e-07,"Up"
MSMEG_6808,3.23509290007064,7.56144056680345e-07,"Up"
MSMEG_5853,1.98751428071136,7.87753910760096e-07,"Up"
MSMEG_0125,2.36583542320057,8.21239833182733e-07,"Up"
MSMEG_6712,6.78179352510793,8.82540765307875e-07,"Up"
MSMEG_6693,3.89240995321662,8.84597066529095e-07,"Up"
MSMEG_2001,3.94014343776343,8.9894816357732e-07,"Up"
MSMEG_6657,4.25344146610091,9.01394828912409e-07,"Up"
MSMEG_0288,3.4010096581543,9.01394828912409e-07,"Up"
MSMEG_0300,2.05920522085975,9.20509804853443e-07,"Up"
MSMEG_4206,2.91338056984804,9.30083078030184e-07,"Up"
MSMEG_3010,4.48402011717215,9.30386919840295e-07,"Up"
MSMEG_0026,2.04234378726522,9.40362319720304e-07,"Up"
MSMEG_5942,1.88370332104351,9.54868747028927e-07,"Up"
MSMEG_5950,2.46215821003518,9.59773323363685e-07,"Up"
MSMEG_5232,6.40771775443472,9.78138699843832e-07,"Up"
MSMEG_1864,6.8158729712459,9.87190887265646e-07,"Up"
MSMEG_0198,2.3067857529622,9.87917223610374e-07,"Up"
MSMEG_0201,4.49830004514135,1.00404518265351e-06,"Up"
MSMEG_6371,2.57943434984659,1.02277821952139e-06,"Up"
MSMEG_6831,2.37411074557815,1.03819776199441e-06,"Up"
MSMEG_4433,2.78148882085157,1.0535881738608e-06,"Up"
MSMEG_6444,6.37641935625443,1.0601378810514e-06,"Up"
MSMEG_4798,3.79264732999437,1.07919394128321e-06,"Up"
MSMEG_3970,2.68983593576648,1.10306269294731e-06,"Up"
MSMEG_0117,3.39117171124925,1.12472329307068e-06,"Up"
MSMEG_6568,3.2289522450831,1.132782903131e-06,"Up"
MSMEG_0772,6.36024102285581,1.13597345181993e-06,"Up"
MSMEG_6795,4.44503762273042,1.15755841740519e-06,"Up"
MSMEG_4385,2.08362038375249,1.16314999704639e-06,"Up"
MSMEG_1907,6.71535663656696,1.28546352683033e-06,"Up"
MSMEG_0573,4.4540695114069,1.39838567492922e-06,"Up"
MSMEG_6004,1.73029484511949,1.40521072253103e-06,"Up"
MSMEG_2968,2.97552002058378,1.41684767023933e-06,"Up"
MSMEG_2870,2.59524286071342,1.45958101591283e-06,"Up"
MSMEG_3981,2.08981039543007,1.47008151835411e-06,"Up"
MSMEG_6177,2.17737441160105,1.47174922728299e-06,"Up"
MSMEG_5346,1.67088337953872,1.5211673735183e-06,"Up"
MSMEG_3983,2.04452125010382,1.53486327066759e-06,"Up"
MSMEG_5564,6.30651787503738,1.54381217354417e-06,"Up"
MSMEG_4104,4.44082540767552,1.5859101578999e-06,"Up"
MSMEG_6834,2.97855635377755,1.59011399560594e-06,"Up"
MSMEG_4808,3.32848237807279,1.66522324963183e-06,"Up"
MSMEG_5801,2.75354900231601,1.66522324963183e-06,"Up"
MSMEG_3432,2.18902027998443,1.7562206155309e-06,"Up"
MSMEG_2455,1.9873433713695,1.77577910800608e-06,"Up"
MSMEG_2211,1.79473849436925,1.77663008426039e-06,"Up"
MSMEG_5977,2.2856615092122,1.78888618328308e-06,"Up"
MSMEG_1304,2.20874669898424,1.86359505392176e-06,"Up"
MSMEG_4864,4.82277750379115,1.88026557357318e-06,"Up"
MSMEG_4801,4.88410897942408,1.91659247397678e-06,"Up"
MSMEG_0284,2.32767957464079,1.92237419373271e-06,"Up"
MSMEG_3405,2.46169104148243,1.98012754026215e-06,"Up"
MSMEG_1713,3.00940670480109,2.05711769799409e-06,"Up"
MSMEG_0611,2.71919641033426,2.08491598428052e-06,"Up"
MSMEG_1100,2.05261332963351,2.19037880041797e-06,"Up"
MSMEG_5347,2.38210280694051,2.44624111825023e-06,"Up"
MSMEG_2094,2.59625654362958,2.45583068090147e-06,"Up"
MSMEG_4368,2.16655846829411,2.50958257189967e-06,"Up"
MSMEG_2883,1.66973869620963,2.53437905945097e-06,"Up"
MSMEG_1490,3.23897481413678,2.54644118762519e-06,"Up"
MSMEG_4823,2.69340692309989,2.60100306608624e-06,"Up"
MSMEG_3822,1.91861694241451,2.68327737524045e-06,"Up"
MSMEG_1104,6.56359275432044,2.76594371351196e-06,"Up"
MSMEG_2869,2.87072345687272,2.86421981033204e-06,"Up"
MSMEG_2154,3.48892042622282,2.9017405431424e-06,"Up"
MSMEG_5034,6.54981407564956,2.98312417843046e-06,"Up"
MSMEG_6606,-1.84560340520579,2.99337288804699e-06,"Down"
MSMEG_6652,6.18807688354292,3.00640187196954e-06,"Up"
MSMEG_5998,1.90099347080131,3.06329158705692e-06,"Up"
MSMEG_0872,3.05597604824069,3.1003872230501e-06,"Up"
MSMEG_4785,3.37053823432671,3.19989549326449e-06,"Up"
MSMEG_0205,6.16785776647099,3.28289339549989e-06,"Up"
MSMEG_6498,6.16785776647099,3.28289339549989e-06,"Up"
MSMEG_1921,-1.67784707026821,3.47263961754603e-06,"Down"
MSMEG_0226,2.75031762657844,3.47979463308327e-06,"Up"
MSMEG_5386,6.13924399259965,3.6817111211909e-06,"Up"
MSMEG_6370,2.37256941554432,3.69653690623018e-06,"Up"
MSMEG_3352,2.25425846435423,3.72222183719544e-06,"Up"
MSMEG_0177,2.57626414823918,3.77961724315374e-06,"Up"
MSMEG_4654,2.69200054887333,3.77961724315374e-06,"Up"
MSMEG_1990,3.08685070116834,3.80350516450698e-06,"Up"
MSMEG_3356,3.06942914197373,3.82419029777292e-06,"Up"
MSMEG_6856,3.28392745124246,3.87826293358931e-06,"Up"
MSMEG_1135,6.11352825942421,3.88061274045165e-06,"Up"
MSMEG_0218,2.11805293026949,3.92073946075725e-06,"Up"
MSMEG_4517,2.67852415149653,3.92401381721865e-06,"Up"
MSMEG_3322,6.11352765720087,3.93452622726785e-06,"Up"
MSMEG_2977,-1.84088082597813,3.96622146965215e-06,"Down"
MSMEG_6030,2.00554334551707,3.97722629423556e-06,"Up"
MSMEG_1488,2.56217841762237,3.97833318406003e-06,"Up"
MSMEG_6335,3.4964070049647,4.10408094060493e-06,"Up"
MSMEG_3924,2.02130816385731,4.16906274478161e-06,"Up"
MSMEG_4174,2.20413884278169,4.16906274478161e-06,"Up"
MSMEG_4787,4.33145301509864,4.17799793358976e-06,"Up"
MSMEG_4012,3.34888098326285,4.26459037230784e-06,"Up"
MSMEG_4047,3.16790213697693,4.30685163907077e-06,"Up"
MSMEG_6451,4.28810455443555,4.30685163907077e-06,"Up"
MSMEG_5863,1.8248665246174,4.3235608667049e-06,"Up"
MSMEG_6823,2.34578157728688,4.39202621242411e-06,"Up"
MSMEG_3406,1.69626231738183,4.53305992258602e-06,"Up"
MSMEG_5370,1.70120781863181,4.60181028386309e-06,"Up"
MSMEG_5373,1.75443088110836,4.61560829768026e-06,"Up"
MSMEG_4032,1.89353465121771,4.70192253682688e-06,"Up"
MSMEG_0543,2.05002492159229,4.71026941280702e-06,"Up"
MSMEG_1968,1.81049965642565,4.74400929213366e-06,"Up"
MSMEG_2841,3.44084000235816,4.76229558599773e-06,"Up"
MSMEG_4068,4.80441324359499,4.80160065466259e-06,"Up"
MSMEG_2184,5.14502573309136,4.86538738942459e-06,"Up"
MSMEG_1966,1.68797070801268,4.93796255141002e-06,"Up"
MSMEG_4077,6.06778325220952,5.09004157304877e-06,"Up"
MSMEG_6304,2.71503218148034,5.18210633280661e-06,"Up"
MSMEG_4444,2.86318728033189,5.32663175438063e-06,"Up"
MSMEG_4074,3.93888724645295,5.38076688866749e-06,"Up"
MSMEG_4743,1.78136171915879,5.42019487996859e-06,"Up"
MSMEG_6714,6.05787203757308,5.47672751135221e-06,"Up"
MSMEG_6711,2.19032843600522,5.49665760698256e-06,"Up"
MSMEG_6885,2.75419420947022,5.50998863906329e-06,"Up"
MSMEG_2153,2.37879492404876,5.67135909642884e-06,"Up"
MSMEG_0510,2.99488257787581,5.67135909642884e-06,"Up"
MSMEG_2825,6.43195876100858,5.67239077141689e-06,"Up"
MSMEG_2242,2.6015086270951,5.73411639592036e-06,"Up"
MSMEG_0489,1.83080510917094,5.75722633966732e-06,"Up"
MSMEG_0802,6.43772431661849,5.83173939507773e-06,"Up"
MSMEG_6629,-1.69335022266636,5.84957189885424e-06,"Down"
MSMEG_2843,4.71643209537943,5.8870602116879e-06,"Up"
MSMEG_4011,3.01049794787067,5.9023090236914e-06,"Up"
MSMEG_1083,6.03584603792628,5.97459157919617e-06,"Up"
MSMEG_2032,1.6155603323479,5.98209309470409e-06,"Up"
MSMEG_1294,1.88664367521095,6.20964525280371e-06,"Up"
MSMEG_2894,2.06126512798125,6.22915592434619e-06,"Up"
MSMEG_5364,3.20439447633331,6.28849094818305e-06,"Up"
MSMEG_6603,2.93053435736279,6.52277532608897e-06,"Up"
MSMEG_3445,4.19469701656714,6.53680357466012e-06,"Up"
MSMEG_3332,1.72885234129573,6.58483458078322e-06,"Up"
MSMEG_5579,3.31645937231736,6.58927889880714e-06,"Up"
MSMEG_0996,-1.99740950414004,6.62816232830678e-06,"Down"
MSMEG_3373,2.95246819736067,7.0548606801397e-06,"Up"
MSMEG_1239,5.20867255241347,7.25259091832572e-06,"Up"
MSMEG_5478,2.42640313750435,7.26202769998313e-06,"Up"
MSMEG_5500,3.65754221482172,7.26988950925788e-06,"Up"
MSMEG_3965,6.43423931358733,7.29024702033052e-06,"Up"
MSMEG_6494,3.70762085464669,7.46291709916013e-06,"Up"
MSMEG_4072,6.43322551720988,7.50445688539108e-06,"Up"
MSMEG_2633,1.75408773760357,7.6390063619026e-06,"Up"
MSMEG_6646,3.30111904823963,7.66783693228462e-06,"Up"
MSMEG_4059,2.89248701393049,7.77134898604554e-06,"Up"
MSMEG_6296,2.23276400711741,7.80812691753153e-06,"Up"
MSMEG_2012,2.44751564206569,7.92556262758611e-06,"Up"
MSMEG_4786,3.61405183167828,7.96214633040714e-06,"Up"
MSMEG_1309,5.20265529830748,8.13663019882278e-06,"Up"
MSMEG_4149,1.85999553097256,8.26123869410088e-06,"Up"
MSMEG_5377,2.00550324655443,8.75118675096159e-06,"Up"
MSMEG_3989,3.5107515236302,8.85824891747179e-06,"Up"
MSMEG_1745,1.72875006615928,9.33287269357568e-06,"Up"
MSMEG_0494,5.18490672858174,9.48535466087648e-06,"Up"
MSMEG_1235,2.51590630078691,9.52306096766228e-06,"Up"
MSMEG_4103,5.93163532516771,9.56886351419907e-06,"Up"
MSMEG_4030,4.17883817377776,9.73543884585311e-06,"Up"
MSMEG_4378,3.97704396457025,1.03610871892201e-05,"Up"
MSMEG_4807,2.58831658092574,1.0397362701763e-05,"Up"
MSMEG_1212,2.62796177468376,1.04047521782802e-05,"Up"
MSMEG_2279,2.86383732142715,1.1027646336662e-05,"Up"
MSMEG_1181,2.20509614703193,1.12951355607037e-05,"Up"
MSMEG_0905,1.61315779559023,1.13028147204911e-05,"Up"
MSMEG_6549,3.30773573736842,1.13043620622478e-05,"Up"
MSMEG_4830,1.84305862575254,1.15054264595712e-05,"Up"
MSMEG_0851,2.52905458910001,1.16184592598774e-05,"Up"
MSMEG_6243,2.21167494013352,1.20003702580216e-05,"Up"
MSMEG_2216,2.24904923053532,1.20630215480297e-05,"Up"
MSMEG_4881,1.71741272648177,1.22527813137031e-05,"Up"
MSMEG_0720,3.63973090504037,1.23290855927615e-05,"Up"
MSMEG_3318,2.59937990749285,1.23816455855307e-05,"Up"
MSMEG_4406,4.30349613765708,1.23954760015286e-05,"Up"
MSMEG_3727,3.51001173301847,1.26229147151184e-05,"Up"
MSMEG_3413,2.71749733074115,1.26696462676796e-05,"Up"
MSMEG_5297,2.84531536827371,1.27981038649542e-05,"Up"
MSMEG_5323,2.4579968289376,1.29385787455491e-05,"Up"
MSMEG_1457,3.82597169679804,1.31110868530334e-05,"Up"
MSMEG_2156,2.9084639773111,1.3380462242188e-05,"Up"
MSMEG_5528,5.11007524882646,1.34018924297781e-05,"Up"
MSMEG_0270,1.99833943971001,1.35531223502028e-05,"Up"
MSMEG_4429,2.2735676307507,1.35601447232182e-05,"Up"
MSMEG_5975,1.60875423577124,1.3605150993427e-05,"Up"
MSMEG_6850,2.85969428670648,1.37571652165272e-05,"Up"
MSMEG_6871,2.13289553867343,1.38213739681507e-05,"Up"
MSMEG_0275,5.84879992961034,1.39704013405989e-05,"Up"
MSMEG_6240,-2.55435711756935,1.41152157091298e-05,"Down"
MSMEG_1391,2.44009543479802,1.41987350436373e-05,"Up"
MSMEG_1628,2.93521099657888,1.44187411664312e-05,"Up"
MSMEG_1704,2.15639202183947,1.45317308032296e-05,"Up"
MSMEG_2911,1.83236491091005,1.45317308032296e-05,"Up"
MSMEG_5596,5.8256481411146,1.48464528532829e-05,"Up"
MSMEG_3407,1.74132159317077,1.50383946110408e-05,"Up"
MSMEG_3275,3.56901019559071,1.50478160384186e-05,"Up"
MSMEG_1414,3.87298873419144,1.52881244241147e-05,"Up"
MSMEG_0818,2.07367657667017,1.53093834953661e-05,"Up"
MSMEG_4446,2.27417692096367,1.53093834953661e-05,"Up"
MSMEG_3972,3.97855556835766,1.56454930814586e-05,"Up"
MSMEG_6499,1.70094241831482,1.56899181398481e-05,"Up"
MSMEG_0181,3.35120102190233,1.57729925273942e-05,"Up"
MSMEG_4513,-1.91612219800531,1.6400027301434e-05,"Down"
MSMEG_6034,4.50387841915676,1.64665184166519e-05,"Up"
MSMEG_3267,1.75757926276602,1.65265092600216e-05,"Up"
MSMEG_1324,5.79992163924259,1.65676884910329e-05,"Up"
MSMEG_1798,1.83912267806924,1.6669194360529e-05,"Up"
MSMEG_4148,2.3194104799298,1.66757057739336e-05,"Up"
MSMEG_2893,3.87798218887946,1.67963691613404e-05,"Up"
MSMEG_3501,2.30339036610364,1.72108629920437e-05,"Up"
MSMEG_6832,2.75098491939066,1.72724878366524e-05,"Up"
MSMEG_6731,2.32021262229043,1.72764020893868e-05,"Up"
MSMEG_5973,5.10382770591824,1.74905945791827e-05,"Up"
MSMEG_3600,2.69477393293159,1.75319518035033e-05,"Up"
MSMEG_2281,3.80699635145347,1.81751248091405e-05,"Up"
MSMEG_0646,1.75055953786403,1.81894503173953e-05,"Up"
MSMEG_6460,4.09844782664226,1.85083857971598e-05,"Up"
MSMEG_5477,1.92527332696112,1.89143214752576e-05,"Up"
MSMEG_2858,2.50278672358497,1.90741135824592e-05,"Up"
MSMEG_6447,1.719834000713,1.90741135824592e-05,"Up"
MSMEG_2904,3.40756073770125,1.90989498791758e-05,"Up"
MSMEG_1970,2.17178818988047,1.93423491919698e-05,"Up"
MSMEG_4522,4.1062771352026,1.97130939668445e-05,"Up"
MSMEG_1747,4.01575904727568,2.00003332398285e-05,"Up"
MSMEG_3007,2.95140218687351,2.09843610720315e-05,"Up"
MSMEG_6622,2.06525334941032,2.13418264117117e-05,"Up"
MSMEG_4097,3.33829748510043,2.1907043395239e-05,"Up"
MSMEG_2234,2.04939108874367,2.25334500509409e-05,"Up"
MSMEG_0178,2.15980114383096,2.25666351613607e-05,"Up"
MSMEG_0269,1.65294830766951,2.2611165011459e-05,"Up"
MSMEG_6379,2.73759389724508,2.27702491816855e-05,"Up"
MSMEG_4883,2.76888537039364,2.32464857916653e-05,"Up"
MSMEG_6709,2.98138609504927,2.32627660778505e-05,"Up"
MSMEG_6838,5.00442257068407,2.35778067658897e-05,"Up"
MSMEG_2675,3.06994213585077,2.36582088747919e-05,"Up"
MSMEG_2792,3.70524581834322,2.42433469739494e-05,"Up"
MSMEG_0534,1.97529563913171,2.43439946441586e-05,"Up"
MSMEG_2007,2.38499713387104,2.50117493851414e-05,"Up"
MSMEG_5327,2.78608466309111,2.50280859477153e-05,"Up"
MSMEG_4440,4.99220120530183,2.52041828724247e-05,"Up"
MSMEG_6172,1.79447389548556,2.57144759327134e-05,"Up"
MSMEG_0378,3.26563796032411,2.67641057669989e-05,"Up"
MSMEG_3346,6.11645391022813,2.83452065733703e-05,"Up"
MSMEG_2985,2.61501147507947,2.88768684871601e-05,"Up"
MSMEG_1177,1.77983331099765,2.91465718613058e-05,"Up"
MSMEG_0192,2.11669241003383,2.95757853489608e-05,"Up"
MSMEG_1158,1.82909249228498,2.96213727118278e-05,"Up"
MSMEG_6052,2.0945206912007,3.00314024871077e-05,"Up"
MSMEG_5367,6.07575184991346,3.01018708246013e-05,"Up"
MSMEG_1354,1.67610306847315,3.02623728326746e-05,"Up"
MSMEG_1274,2.44218521914871,3.0439751521402e-05,"Up"
MSMEG_3997,1.72675664177567,3.07615346289038e-05,"Up"
MSMEG_6490,3.31401847159636,3.08740216926314e-05,"Up"
MSMEG_3486,2.61594733894905,3.120447526296e-05,"Up"
MSMEG_1431,1.60035382431326,3.13024886286972e-05,"Up"
MSMEG_2257,2.29162875452982,3.13815088673853e-05,"Up"
MSMEG_5759,2.3231925140129,3.14025573694967e-05,"Up"
MSMEG_4092,2.65902614092602,3.20218821799113e-05,"Up"
MSMEG_6671,4.37237872984236,3.24150392431898e-05,"Up"
MSMEG_6602,1.80564601686991,3.25702156288318e-05,"Up"
MSMEG_3963,5.76477842625109,3.25930021972677e-05,"Up"
MSMEG_5192,1.81428784813466,3.26283852758767e-05,"Up"
MSMEG_2550,2.32619639044783,3.27831231852035e-05,"Up"
MSMEG_3387,2.00514879843819,3.27831231852035e-05,"Up"
MSMEG_2681,4.99680863322788,3.28377411406235e-05,"Up"
MSMEG_3428,6.05318887801584,3.29840720905446e-05,"Up"
MSMEG_2805,2.81124794582366,3.30141685086437e-05,"Up"
MSMEG_4137,5.65205115671442,3.33643569314852e-05,"Up"
MSMEG_5482,2.47195095196303,3.34361193495214e-05,"Up"
MSMEG_4363,2.60057763274425,3.37249828414829e-05,"Up"
MSMEG_2245,1.83603163526166,3.37831782067852e-05,"Up"
MSMEG_3438,4.00949754185647,3.41059646423872e-05,"Up"
MSMEG_4091,1.90106529710021,3.42615751163725e-05,"Up"
MSMEG_2480,2.30342798260355,3.43376920672972e-05,"Up"
MSMEG_4157,5.65023314946775,3.59050706211775e-05,"Up"
MSMEG_5654,1.96796487955659,3.59134750848311e-05,"Up"
MSMEG_4611,1.7078974620946,3.62801555532162e-05,"Up"
MSMEG_0328,2.04238399976955,3.65635298252176e-05,"Up"
MSMEG_3095,1.59446166726681,3.70835029041018e-05,"Up"
MSMEG_5861,2.93452568656565,3.71218019916016e-05,"Up"
MSMEG_2118,1.65259150632624,3.71299241828691e-05,"Up"
MSMEG_0396,2.97376103642426,3.77650412780064e-05,"Up"
MSMEG_3912,4.89796492485153,3.79796034132411e-05,"Up"
MSMEG_0817,2.49857252363971,3.83408285978992e-05,"Up"
MSMEG_0468,3.07041953305962,3.89088790725008e-05,"Up"
MSMEG_0442,4.02687870216984,3.93061496380353e-05,"Up"
MSMEG_1984,2.56365848145888,3.99820452051137e-05,"Up"
MSMEG_6496,2.91705661506872,4.0396473399585e-05,"Up"
MSMEG_3565,5.62333659828007,4.04942284322495e-05,"Up"
MSMEG_6708,5.59632532547471,4.05786228930091e-05,"Up"
MSMEG_4660,3.10033112424837,4.13435330897557e-05,"Up"
MSMEG_0308,1.7252259863493,4.17256358329684e-05,"Up"
MSMEG_4871,4.09339928973119,4.19313302500779e-05,"Up"
MSMEG_3412,2.96523547397003,4.25934035574549e-05,"Up"
MSMEG_4140,2.27299813651665,4.27297614991939e-05,"Up"
MSMEG_0472,1.638131813325,4.2843417728494e-05,"Up"
MSMEG_2478,2.57155649836139,4.31010536819683e-05,"Up"
MSMEG_6241,-2.32476899798823,4.31510938676787e-05,"Down"
MSMEG_6702,2.40467659320438,4.35044530291907e-05,"Up"
MSMEG_1646,1.96179312796712,4.36565701917496e-05,"Up"
MSMEG_2180,2.91431030086627,4.55336725498085e-05,"Up"
MSMEG_4895,2.77972502483735,4.58135425054496e-05,"Up"
MSMEG_1758,1.92072146489337,4.58135425054496e-05,"Up"
MSMEG_2171,2.55433054742469,4.60250838178028e-05,"Up"
MSMEG_4031,3.881670269105,4.68316790518078e-05,"Up"
MSMEG_0931,4.87738267586954,4.68866171311428e-05,"Up"
MSMEG_4204,2.67489105848792,4.69195551607378e-05,"Up"
MSMEG_2812,2.84603092107015,4.73876363377913e-05,"Up"
MSMEG_6696,2.68441846382053,4.74359065437157e-05,"Up"
MSMEG_1987,3.5182631583628,4.89331691724855e-05,"Up"
MSMEG_1409,2.1945954345062,4.904504180813e-05,"Up"
MSMEG_6003,2.34441812770807,4.90624954570246e-05,"Up"
MSMEG_5653,1.66164779285419,4.91056296783516e-05,"Up"
MSMEG_1307,5.96606569872692,4.92820514470154e-05,"Up"
MSMEG_0561,-1.60026873677791,4.92820514470154e-05,"Down"
MSMEG_0715,3.07084182197555,4.9506084087085e-05,"Up"
MSMEG_0182,2.03177081943947,5.02350309741254e-05,"Up"
MSMEG_1233,5.55315066904832,5.15045351267348e-05,"Up"
MSMEG_2509,2.06760342577667,5.18378769237358e-05,"Up"
MSMEG_4889,3.91242043211047,5.35802617158728e-05,"Up"
MSMEG_1270,1.70867814170516,5.42666322692832e-05,"Up"
MSMEG_6226,2.41727802330087,5.42707295847254e-05,"Up"
MSMEG_6342,1.88704997312322,5.50147325314644e-05,"Up"
MSMEG_2486,2.54956248836007,5.55589594674172e-05,"Up"
MSMEG_4774,2.93953127681973,5.65014361474654e-05,"Up"
MSMEG_3557,1.68013312792758,5.65014361474654e-05,"Up"
MSMEG_0568,4.39915529683734,5.68075381491827e-05,"Up"
MSMEG_6378,1.84217075214869,5.9217304874234e-05,"Up"
MSMEG_2988,3.38937939811534,6.27735592303789e-05,"Up"
MSMEG_3264,1.80644434001761,6.29860238753573e-05,"Up"
MSMEG_0493,5.49575723457682,6.31062398402498e-05,"Up"
MSMEG_0075,5.49801427456004,6.34597701241499e-05,"Up"
MSMEG_4098,2.76547946409617,6.41716127948844e-05,"Up"
MSMEG_0610,3.1377236211673,6.51453828190336e-05,"Up"
MSMEG_3781,2.47200512477885,6.66064185901092e-05,"Up"
MSMEG_5305,2.07084171461448,6.70881938155478e-05,"Up"
MSMEG_5730,1.67469856007991,6.73985156284648e-05,"Up"
MSMEG_6786,3.00249636484949,6.98857142519387e-05,"Up"
MSMEG_4058,1.83749136192979,6.99363427708204e-05,"Up"
MSMEG_2495,3.15513367071093,7.23505850849428e-05,"Up"
MSMEG_2995,4.84897225380471,7.24325810137123e-05,"Up"
MSMEG_6150,3.22928139223729,7.2714945652355e-05,"Up"
MSMEG_3340,3.37560503460039,7.27165764748278e-05,"Up"
MSMEG_6589,5.48495201045132,7.35038921319192e-05,"Up"
MSMEG_0547,3.82390144843671,7.40077331207237e-05,"Up"
MSMEG_2165,2.75020672706249,7.49174310086481e-05,"Up"
MSMEG_6493,1.85922924475486,7.63686818493001e-05,"Up"
MSMEG_1302,4.77464504700305,7.64872605295744e-05,"Up"
MSMEG_3728,4.74872947607126,7.68750555676588e-05,"Up"
MSMEG_0148,1.8982817264628,7.98516265836359e-05,"Up"
MSMEG_2152,2.15272708969062,8.06854602921349e-05,"Up"
MSMEG_5529,2.36769748445176,8.06854602921349e-05,"Up"
MSMEG_3722,3.30330783899426,8.15479554184031e-05,"Up"
MSMEG_3473,1.60128742239438,8.30493260779675e-05,"Up"
MSMEG_4415,2.53864093877554,8.31514713992514e-05,"Up"
MSMEG_3006,3.49946056988884,8.45939208567336e-05,"Up"
MSMEG_2859,2.62614424491945,8.53624472930577e-05,"Up"
MSMEG_0478,1.72072328540022,8.54656082845731e-05,"Up"
MSMEG_3487,3.02249495468175,8.5644875253778e-05,"Up"
MSMEG_0342,1.58568158154939,8.56646766423261e-05,"Up"
MSMEG_3133,2.37750323212882,8.56646766423261e-05,"Up"
MSMEG_2155,3.38539379544852,8.6076797535511e-05,"Up"
MSMEG_0718,1.71263246852096,9.02053886124966e-05,"Up"
MSMEG_3556,1.86049934699887,9.14790827336672e-05,"Up"
MSMEG_3700,3.64406425916665,9.17643864583723e-05,"Up"
MSMEG_3402,2.26784151451127,9.18312542064726e-05,"Up"
MSMEG_6326,2.04370788367127,9.71565927991468e-05,"Up"
MSMEG_6267,1.60198099418418,9.79663295984276e-05,"Up"
MSMEG_4439,3.85665085492638,9.79871009663399e-05,"Up"
MSMEG_2029,2.71341814887812,9.83040559444643e-05,"Up"
MSMEG_4369,2.40147414502419,9.84946254107392e-05,"Up"
MSMEG_0873,5.80896221483593,0.000100597094851166,"Up"
MSMEG_2226,1.978456974524,0.00010121372858548,"Up"
MSMEG_1124,1.82882504458995,0.000102674028948438,"Up"
MSMEG_4129,2.04136099673346,0.000103333822385771,"Up"
MSMEG_1449,5.37802114654665,0.000104059004903785,"Up"
MSMEG_6056,5.40552138889705,0.000104212753162106,"Up"
MSMEG_4861,3.40340634390304,0.000104918964725896,"Up"
MSMEG_0571,4.70540174938904,0.000105340238429558,"Up"
MSMEG_3550,2.6045687397769,0.000105578477073966,"Up"
MSMEG_0054,2.64790773598157,0.000105816227229397,"Up"
MSMEG_4760,4.29450266299126,0.000108309312559475,"Up"
MSMEG_4158,5.37904617361655,0.000108517159081843,"Up"
MSMEG_1511,1.84440117058982,0.000109796501277529,"Up"
MSMEG_5983,1.84131365365482,0.000113167412323084,"Up"
MSMEG_6069,2.25128604242085,0.000115866478669222,"Up"
MSMEG_1719,2.47117877367916,0.000116665075734381,"Up"
MSMEG_2558,2.01657819204295,0.000121686346627144,"Up"
MSMEG_6674,2.98494091217516,0.000122417766679588,"Up"
MSMEG_2061,2.23284757934886,0.000123240858014967,"Up"
MSMEG_0963,1.60155281955034,0.000124610198838898,"Up"
MSMEG_4550,5.34635820677685,0.000124840081196436,"Up"
MSMEG_2548,3.53862662317455,0.000126385988246387,"Up"
MSMEG_2635,4.2643113748796,0.000126561764898995,"Up"
MSMEG_0572,4.15672482730966,0.000128071892885162,"Up"
MSMEG_0197,2.97197218740984,0.000128864100177282,"Up"
MSMEG_2882,2.77494919458518,0.000129434571710114,"Up"
MSMEG_1415,2.38382072123049,0.000130451519117901,"Up"
MSMEG_2538,2.24012964808055,0.000130620925840176,"Up"
MSMEG_4062,2.00787798698998,0.000131702967356321,"Up"
MSMEG_2855,2.36191316240244,0.000133699337054172,"Up"
MSMEG_0805,1.83755202796459,0.000135079643459627,"Up"
MSMEG_0276,2.16152529337637,0.000136199226941589,"Up"
MSMEG_6489,3.45347430574834,0.000140893416252018,"Up"
MSMEG_0581,2.10414159723633,0.000141411694731004,"Up"
MSMEG_0511,2.86628971911926,0.000143001757201588,"Up"
MSMEG_5450,2.19306675273527,0.000149484652050011,"Up"
MSMEG_2807,2.12748479825436,0.00015252074378886,"Up"
MSMEG_1538,3.71848272730523,0.000152618930379074,"Up"
MSMEG_5602,2.51335340012005,0.000156077467288534,"Up"
MSMEG_6627,1.67201115515807,0.000156105079547644,"Up"
MSMEG_0016,2.39629126042016,0.000158742590848394,"Up"
MSMEG_6846,5.72160178503606,0.000160081864162547,"Up"
MSMEG_1336,2.43313603200003,0.000160265974179015,"Up"
MSMEG_1709,2.41371373172925,0.000161554359725051,"Up"
MSMEG_1202,5.26032575482321,0.000168939154660043,"Up"
MSMEG_3433,5.26032575482321,0.000168939154660043,"Up"
MSMEG_2212,3.03583523136211,0.000170421112788619,"Up"
MSMEG_6517,2.94478334691833,0.000173285552393417,"Up"
MSMEG_3832,1.58631033184326,0.000176443664625798,"Up"
MSMEG_4138,2.16216603316416,0.000176659492781312,"Up"
MSMEG_5214,2.46717018161767,0.00017834819993342,"Up"
MSMEG_4139,3.69760559755971,0.000178571021107344,"Up"
MSMEG_6528,1.81981869701421,0.000182966483295933,"Up"
MSMEG_6713,4.59180995820241,0.000183071269015502,"Up"
MSMEG_6373,1.63418694844953,0.000187744129454523,"Up"
MSMEG_4412,2.4533832256962,0.000189416491411888,"Up"
MSMEG_6650,1.9608711008453,0.000190954863582988,"Up"
MSMEG_0647,5.65449644504254,0.000200353575359658,"Up"
MSMEG_6295,2.14561037140351,0.000204463123400282,"Up"
MSMEG_1796,1.80388435612114,0.000204965767447035,"Up"
MSMEG_6348,2.6350755163067,0.000210527295359484,"Up"
MSMEG_3366,2.36568579771326,0.000217833158610376,"Up"
MSMEG_4002,2.36562347531142,0.00022298208399113,"Up"
MSMEG_0513,4.50724994738486,0.000225883836965638,"Up"
MSMEG_1186,1.64509352143621,0.000225883836965638,"Up"
MSMEG_1590,4.5200432115846,0.000226716348495712,"Up"
MSMEG_6357,5.20783499181937,0.000227941595508489,"Up"
MSMEG_3805,2.83861656509818,0.000227943050591047,"Up"
MSMEG_6360,-1.67913979869091,0.000228767522388093,"Down"
MSMEG_4027,1.85572197673877,0.000231569048939234,"Up"
MSMEG_4634,5.21097556828415,0.000232031020433323,"Up"
MSMEG_6530,1.85742360854182,0.000232278060210967,"Up"
MSMEG_6121,2.36732147380832,0.000241609324336847,"Up"
MSMEG_4132,3.17328454782969,0.000247802947118783,"Up"
MSMEG_3554,2.5473521885723,0.000255926516911971,"Up"
MSMEG_0176,2.35768193603058,0.000258211987989134,"Up"
MSMEG_3128,1.60828063671172,0.000259831728919693,"Up"
MSMEG_0163,4.50972165107727,0.00026010702039228,"Up"
MSMEG_1965,3.73555964101325,0.000266354984709368,"Up"
MSMEG_3823,2.50765160102716,0.000272353577484772,"Up"
MSMEG_4818,1.83817567887627,0.000276870969119546,"Up"
MSMEG_1699,2.53834436075118,0.00027842302111144,"Up"
MSMEG_4969,1.91260366045051,0.000282950928955725,"Up"
MSMEG_1587,3.63362685676385,0.000283373516802512,"Up"
MSMEG_0295,1.71526615767768,0.000285625614990417,"Up"
MSMEG_2899,2.39616493672987,0.000286888866045395,"Up"
MSMEG_4373,5.57057476534726,0.000287797459049064,"Up"
MSMEG_1588,1.86323318120823,0.000289898661714327,"Up"
MSMEG_4454,1.64446508163113,0.000293677572041251,"Up"
MSMEG_2967,4.55477574412197,0.00029414819931508,"Up"
MSMEG_2101,2.0940413945579,0.000297478297689683,"Up"
MSMEG_4863,1.86429868379698,0.000302075079536048,"Up"
MSMEG_5360,3.45381263840277,0.000303512343586314,"Up"
MSMEG_4548,3.58255366518886,0.000306945013794697,"Up"
MSMEG_1785,2.39652530414885,0.000307344226563291,"Up"
MSMEG_5311,2.66094181149785,0.000311656774142898,"Up"
MSMEG_4638,4.02419521038174,0.00031620949690388,"Up"
MSMEG_3315,2.05481707996936,0.000319463778936339,"Up"
MSMEG_2842,2.69201555406915,0.000321032434327999,"Up"
MSMEG_4409,5.60017147432371,0.000326551104721726,"Up"
MSMEG_4610,2.05320701165093,0.000331085962113198,"Up"
MSMEG_1152,2.1146960938826,0.00033532716181637,"Up"
MSMEG_6461,1.66324276274787,0.000335398048295154,"Up"
MSMEG_4094,2.01158310436361,0.0003413060787476,"Up"
MSMEG_2508,4.46600565287014,0.000341873008030988,"Up"
MSMEG_0397,5.16869593748468,0.000342385063113946,"Up"
MSMEG_5389,2.35859537249567,0.000345690850273305,"Up"
MSMEG_0589,1.68252369508666,0.00035303787505254,"Up"
MSMEG_5641,1.64803956824311,0.000354948244775563,"Up"
MSMEG_1522,1.95771508429767,0.000362296075054465,"Up"
MSMEG_4838,4.43744164167305,0.000362505716485244,"Up"
MSMEG_3190,-2.02019692797066,0.000370504764907267,"Down"
MSMEG_4816,1.94946527009857,0.000378937232898254,"Up"
MSMEG_5669,3.52616027376396,0.000379365540602288,"Up"
MSMEG_1865,4.49407513666183,0.000379365540602288,"Up"
MSMEG_3990,2.71221686129214,0.000379365540602288,"Up"
MSMEG_5815,1.82240940043423,0.000379572999869116,"Up"
MSMEG_2241,2.40500550237307,0.000379615184428058,"Up"
MSMEG_6797,5.06519506996696,0.000392961093690742,"Up"
MSMEG_5916,4.4324551483688,0.000398724782965642,"Up"
MSMEG_5819,2.69176016407026,0.000399696373105974,"Up"
MSMEG_4389,1.86746857352536,0.000402409033960348,"Up"
MSMEG_6680,2.67141039930244,0.000403637621649908,"Up"
MSMEG_6683,2.87615437356024,0.000406542585102387,"Up"
MSMEG_0955,2.28605032781204,0.000410801597564341,"Up"
MSMEG_1321,2.21200101701887,0.000414352775166718,"Up"
MSMEG_5623,2.32764906337886,0.000414525242388382,"Up"
MSMEG_6717,1.62115270982639,0.000415894347110783,"Up"
MSMEG_2720,1.85913632045532,0.000423244489454601,"Up"
MSMEG_2759,-1.61389018111955,0.000424506749632086,"Down"
MSMEG_2969,3.51696048509165,0.000425718222406973,"Up"
MSMEG_2522,1.90408293999865,0.000426458492288593,"Up"
MSMEG_3293,1.95353684856738,0.000426901674496977,"Up"
MSMEG_3096,5.02690344137537,0.000428926678856935,"Up"
MSMEG_4575,1.81467700010941,0.000432924922025521,"Up"
MSMEG_4882,3.1331088441145,0.000434880182649324,"Up"
MSMEG_6375,2.00472270887919,0.000440082679880655,"Up"
MSMEG_5763,3.90664575519641,0.000440143926996375,"Up"
MSMEG_2947,1.81179602127021,0.000442321662507205,"Up"
MSMEG_2888,4.34839398537828,0.000445349422162709,"Up"
MSMEG_3523,3.94700514644597,0.000477400189804714,"Up"
MSMEG_6462,5.01536249310739,0.000482281447331734,"Up"
MSMEG_2023,1.61040417671489,0.000482609420061353,"Up"
MSMEG_5954,2.90328540202733,0.000484203631411644,"Up"
MSMEG_5383,2.44513715267445,0.000487599153442396,"Up"
MSMEG_1710,3.93421041785417,0.000487828389811179,"Up"
MSMEG_4503,4.36577272942175,0.000508833501606754,"Up"
MSMEG_2567,1.63153783191408,0.000524908687555317,"Up"
MSMEG_5563,3.06440099819872,0.000533453816566673,"Up"
MSMEG_6675,3.24765930533336,0.000533901969162002,"Up"
MSMEG_3547,2.9478995311034,0.000537195331321953,"Up"
MSMEG_3916,1.9011893756177,0.000539463808173928,"Up"
MSMEG_5338,3.22548021399157,0.000548325443976085,"Up"
MSMEG_6480,1.93132974705139,0.000548325443976085,"Up"
MSMEG_0115,1.93211685302768,0.000548325443976085,"Up"
MSMEG_6068,4.4048207837418,0.000559530039385782,"Up"
MSMEG_4803,1.6050709078866,0.000559885196307907,"Up"
MSMEG_2966,2.62068624606714,0.000568519201668963,"Up"
MSMEG_4153,3.44919360898302,0.000583117199223138,"Up"
MSMEG_1121,2.28489563787201,0.000583117199223138,"Up"
MSMEG_0180,1.90459544499832,0.00059067062289123,"Up"
MSMEG_3424,2.2247986169019,0.000593256634331403,"Up"
MSMEG_6569,1.96971878564187,0.000622362040731241,"Up"
MSMEG_4037,3.86730345028053,0.000629454304797245,"Up"
MSMEG_2561,2.03320810587645,0.000636887713144821,"Up"
MSMEG_3930,-1.85385602587144,0.000656376994907194,"Down"
MSMEG_6870,2.75583627252558,0.000656485919177641,"Up"
MSMEG_5955,1.73270853272911,0.00065773064142817,"Up"
MSMEG_2255,1.62657692543235,0.00066214898780859,"Up"
MSMEG_3998,1.7911884355013,0.000669264677664213,"Up"
MSMEG_3362,2.70817824403229,0.000678593060531987,"Up"
MSMEG_2232,2.69547605148017,0.00068079073882092,"Up"
MSMEG_0273,5.37590917629904,0.000686897747200376,"Up"
MSMEG_5498,3.96843996277253,0.000688362444584861,"Up"
MSMEG_5752,1.6253311815767,0.00071287417162493,"Up"
MSMEG_0258,2.30501304073259,0.000718110800979104,"Up"
MSMEG_1450,4.90729647221967,0.000720964536118124,"Up"
MSMEG_6855,4.88792884659143,0.000728336396507568,"Up"
MSMEG_6719,1.8090714101433,0.000728380267953585,"Up"
MSMEG_2877,2.01975447652889,0.000730188384353648,"Up"
MSMEG_3807,1.90105112849365,0.000735620223087773,"Up"
MSMEG_2186,4.90409459283339,0.000739196835339698,"Up"
MSMEG_3938,2.38927971486819,0.000743606508498683,"Up"
MSMEG_3718,2.73710733859955,0.000745872098123583,"Up"
MSMEG_5978,1.88615354526729,0.000761299118388717,"Up"
MSMEG_5631,1.61125185986597,0.000761299118388717,"Up"
MSMEG_5289,2.7113259104377,0.000766329040742776,"Up"
MSMEG_1224,4.26014458314721,0.000783912631104623,"Up"
MSMEG_2253,4.31913192134086,0.000791072874277505,"Up"
MSMEG_4435,3.1233624603568,0.000809265459386483,"Up"
MSMEG_3539,2.58978502361772,0.000819798022172126,"Up"
MSMEG_4775,2.06015918248225,0.00082251187622582,"Up"
MSMEG_2139,3.87792204021657,0.000832417298666146,"Up"
MSMEG_0831,2.46894599529171,0.000833063193015287,"Up"
MSMEG_3130,4.85190083072481,0.000889915636736329,"Up"
MSMEG_4155,1.59075446222376,0.000892809715350759,"Up"
MSMEG_4547,2.09195940957062,0.000903320836411225,"Up"
MSMEG_2011,2.35163353561984,0.000911443528945333,"Up"
MSMEG_2848,2.09894854756684,0.000916054805547725,"Up"
MSMEG_5952,2.11101719723943,0.000916219685276915,"Up"
MSMEG_5394,3.51893862901885,0.000928675269723301,"Up"
MSMEG_2903,4.84538752263125,0.000934047650964212,"Up"
MSMEG_4824,2.29033019030333,0.000934047650964212,"Up"
MSMEG_0306,1.61474182512365,0.000937057368162261,"Up"
MSMEG_2821,4.22016180221667,0.000937403316905681,"Up"
MSMEG_0377,1.86603556366601,0.000978844783314121,"Up"
MSMEG_4523,2.61034086309704,0.000996911560157708,"Up"
MSMEG_5806,3.21767222995141,0.00103399478340226,"Up"
MSMEG_6624,1.85014826273202,0.00104115360407217,"Up"
MSMEG_2067,2.14882415656938,0.0010484933051074,"Up"
MSMEG_0852,2.68466419492099,0.00105734507231446,"Up"
MSMEG_5003,1.65634488788194,0.00106555684285886,"Up"
MSMEG_2166,2.18761141687447,0.00106758596948243,"Up"
MSMEG_6002,1.82689219974282,0.00107123258653335,"Up"
MSMEG_3991,2.97884083503464,0.0010831964779944,"Up"
MSMEG_4050,2.15886464997544,0.00109163729686847,"Up"
MSMEG_2256,2.84570965676839,0.00109373540793283,"Up"
MSMEG_2889,1.80655067562392,0.00111652068371001,"Up"
MSMEG_0287,2.11332799796017,0.00114335765180941,"Up"
MSMEG_2223,3.44630727235936,0.00115373903988198,"Up"
MSMEG_6826,2.83867725150235,0.00116616870084611,"Up"
MSMEG_4842,2.78140436059972,0.00120871089828117,"Up"
MSMEG_5569,1.69128854446508,0.00120913997370011,"Up"
MSMEG_1237,1.60479681291344,0.00121150965690927,"Up"
MSMEG_4421,4.76959284195006,0.00122087030441325,"Up"
MSMEG_4874,1.95240200708174,0.00124410752825937,"Up"
MSMEG_4407,4.14695281791809,0.00124756202413732,"Up"
MSMEG_2573,2.44453774933865,0.0012604472472407,"Up"
MSMEG_4374,4.77610127267971,0.00126727078826807,"Up"
MSMEG_5348,1.9546204859306,0.00131289488502158,"Up"
MSMEG_2808,2.20316521496044,0.00133881228925632,"Up"
MSMEG_0648,4.19226624681823,0.0013489256083747,"Up"
MSMEG_4670,1.58620155661694,0.00135543872038061,"Up"
MSMEG_5802,1.94964396085147,0.00137762587371931,"Up"
MSMEG_5930,1.6382528998248,0.00143751400929613,"Up"
MSMEG_6651,4.70813750813293,0.00150002628783957,"Up"
MSMEG_1591,3.31233878029186,0.00150810663263541,"Up"
MSMEG_5333,1.70970824809107,0.0015341141066998,"Up"
MSMEG_6122,4.13094699023542,0.00163222396947293,"Up"
MSMEG_4136,4.08164862324857,0.00163360832896712,"Up"
MSMEG_4184,1.62222650289739,0.00169699239475299,"Up"
MSMEG_4844,1.97426949559627,0.00173639310462026,"Up"
MSMEG_1085,3.31707101771467,0.00178294531199597,"Up"
MSMEG_0869,4.00369482604002,0.00182328871001532,"Up"
MSMEG_4867,1.95883440590732,0.00183542142449628,"Up"
MSMEG_5108,1.58993200446801,0.00183938392169365,"Up"
MSMEG_3829,1.93721839065483,0.00185302104202951,"Up"
MSMEG_3841,1.87905362724867,0.00187508776179824,"Up"
MSMEG_4095,2.809983519322,0.00191548269418186,"Up"
MSMEG_3339,2.89309683827473,0.00192288395188525,"Up"
MSMEG_6323,4.63656634785159,0.00199112367116928,"Up"
MSMEG_4133,2.25472740466936,0.00199938733431191,"Up"
MSMEG_0517,1.64158333873031,0.00204297034701233,"Up"
MSMEG_3510,4.09388803814321,0.0020836608624885,"Up"
MSMEG_4403,5.08878733858184,0.0020881459352998,"Up"
MSMEG_1357,3.21116295812608,0.00213474192796244,"Up"
MSMEG_6684,2.15134210552472,0.0021534255844709,"Up"
MSMEG_2076,1.81618950439464,0.00215686162757334,"Up"
MSMEG_0907,2.79601741726191,0.00218827272654913,"Up"
MSMEG_6707,4.00415306904937,0.00219640281757153,"Up"
MSMEG_4500,3.67795872235993,0.00221807968864912,"Up"
MSMEG_3549,2.78666308691604,0.00224524767780992,"Up"
MSMEG_0272,3.95668958587501,0.0022572915225729,"Up"
MSMEG_4443,4.08958994224019,0.00226497476499595,"Up"
MSMEG_0040,5.04319263991506,0.00235774234950984,"Up"
MSMEG_1725,2.73604980420915,0.00237281768166366,"Up"
MSMEG_2547,1.85641602119385,0.00241214296026641,"Up"
MSMEG_6572,1.70600343965018,0.00241921583720687,"Up"
MSMEG_3052,3.26048489932088,0.00247109843875221,"Up"
MSMEG_4411,1.67476238408483,0.00247289909327555,"Up"
MSMEG_1197,2.96634891515047,0.00253084942178867,"Up"
MSMEG_4013,2.00192506016255,0.00254239042066815,"Up"
MSMEG_3984,4.56203357198529,0.00257852640905629,"Up"
MSMEG_4806,1.82577544142873,0.00259018074714664,"Up"
MSMEG_4405,2.30375283303525,0.0026424366899219,"Up"
MSMEG_1944,1.6605158383145,0.00268652100865248,"Up"
MSMEG_6932,-1.60334884958836,0.0026897162539053,"Down"
MSMEG_1674,3.95121074533077,0.00269433438099505,"Up"
MSMEG_5656,1.59287323246033,0.00270634443738407,"Up"
MSMEG_4542,2.72771696707774,0.00271564703777949,"Up"
MSMEG_4856,1.66109709116611,0.00287199617872301,"Up"
MSMEG_5334,2.03391035094328,0.00288398263157961,"Up"
MSMEG_4417,2.09487571063032,0.00292370471445797,"Up"
MSMEG_1314,1.84958057736804,0.00292370471445797,"Up"
MSMEG_6721,4.49089139153026,0.00296243987536922,"Up"
MSMEG_6566,2.44473480683452,0.00297952092275237,"Up"
MSMEG_0325,3.18441423740618,0.00303396109165318,"Up"
MSMEG_2214,3.92244902475026,0.00304495934473626,"Up"
MSMEG_1507,1.5887706069153,0.00307141020520437,"Up"
MSMEG_4518,2.26731079908755,0.00307382565491496,"Up"
MSMEG_2819,3.44486228181843,0.00310434012200914,"Up"
MSMEG_4594,1.62096508167648,0.00311450887849009,"Up"
MSMEG_6495,2.92428662135012,0.00312192348538435,"Up"
MSMEG_5858,1.6894620324119,0.00313230173566252,"Up"
MSMEG_4994,3.50155555427405,0.00313768543209977,"Up"
MSMEG_5724,2.33861117225333,0.0032308747511744,"Up"
MSMEG_4866,2.47521984966632,0.00324346439829764,"Up"
MSMEG_5881,1.82077530799737,0.00330983535708325,"Up"
MSMEG_4099,3.17947756598171,0.00339970571766323,"Up"
MSMEG_4789,3.1059239923535,0.00347361128602798,"Up"
MSMEG_3827,1.92771627042948,0.0034822294421114,"Up"
MSMEG_0950,2.4516374549459,0.00348804766357258,"Up"
MSMEG_5814,1.67485042917316,0.00351291991932643,"Up"
MSMEG_1630,2.39559237772449,0.00357667950545518,"Up"
MSMEG_6065,4.45495814566936,0.0035905263700199,"Up"
MSMEG_6529,1.9781088521815,0.00367651065267395,"Up"
MSMEG_5397,2.53491429203265,0.00378785953751714,"Up"
MSMEG_6505,1.9645318487774,0.0038097167753585,"Up"
MSMEG_0297,2.69051524353043,0.0038183243442487,"Up"
MSMEG_4777,3.92123219229918,0.00388240070653256,"Up"
MSMEG_4805,2.33812264100078,0.00391022591798768,"Up"
MSMEG_2856,2.45501408715084,0.00392131267605384,"Up"
MSMEG_5765,2.09433552650655,0.00395410135670055,"Up"
MSMEG_1392,2.11752166919715,0.00395410135670055,"Up"
MSMEG_2564,3.0014458004906,0.00401257845068316,"Up"
MSMEG_1840,4.41503257306101,0.00401899113829326,"Up"
MSMEG_4061,2.47848668240767,0.00403266348101019,"Up"
MSMEG_0291,1.85365419311725,0.00405868331623671,"Up"
MSMEG_0524,1.80395602923532,0.00405928757676616,"Up"
MSMEG_0159,1.82217762537409,0.00405928757676616,"Up"
MSMEG_1335,2.61923267646641,0.00406560386982794,"Up"
MSMEG_1290,1.62008329549152,0.00406599805168668,"Up"
MSMEG_4945,2.50371437213785,0.00407612796376732,"Up"
MSMEG_2678,3.83913759495077,0.00412503864640372,"Up"
MSMEG_3669,2.64310206779453,0.00422892927644398,"Up"
MSMEG_1088,2.077621070513,0.00422892927644398,"Up"
MSMEG_0893,1.64485182285782,0.0042314652340585,"Up"
MSMEG_4606,2.00672641255939,0.00424084226024778,"Up"
MSMEG_3049,3.8244788082927,0.00428386473178718,"Up"
MSMEG_5337,3.89140209331496,0.00434678225037308,"Up"
MSMEG_1227,1.85430007883614,0.00437767372315241,"Up"
MSMEG_2510,1.62790043728127,0.00441593860548403,"Up"
MSMEG_6488,2.23723262833445,0.00444057958923716,"Up"
MSMEG_1589,1.9924349386747,0.004447685193269,"Up"
MSMEG_4420,4.35720087876038,0.00446843568463809,"Up"
MSMEG_3653,2.04839632871028,0.00447763625033274,"Up"
MSMEG_5761,1.71840563721632,0.00448378379436213,"Up"
MSMEG_2239,3.35245083366387,0.00454376563444306,"Up"
MSMEG_5290,3.39496680163516,0.00473539822623746,"Up"
MSMEG_4543,2.88482272548511,0.00479371505333404,"Up"
MSMEG_6175,2.65005517287199,0.0048733907153529,"Up"
MSMEG_2890,2.04381710049809,0.00487590528336915,"Up"
MSMEG_5027,2.68976824968223,0.00489255109754577,"Up"
MSMEG_2053,2.42286154229211,0.00500632009953837,"Up"
MSMEG_3548,3.32647876427097,0.00502152851034964,"Up"
MSMEG_2474,2.51707339352243,0.00507085181522155,"Up"
MSMEG_1250,1.99205459016845,0.00516436269156492,"Up"
MSMEG_1093,1.9610835008665,0.00516436269156492,"Up"
MSMEG_4069,4.33788426775295,0.00516857089650274,"Up"
MSMEG_5657,1.69409926876638,0.00521726383090796,"Up"
MSMEG_3367,1.8878990916292,0.00524136880729755,"Up"
MSMEG_4178,2.21047544931683,0.00532419917335604,"Up"
MSMEG_5467,1.76738390473571,0.0053576972479914,"Up"
MSMEG_4514,-1.6447515683504,0.00536519667925989,"Down"
MSMEG_3854,2.05543048939087,0.00538024724454744,"Up"
MSMEG_6799,2.17966627223246,0.00539984722162075,"Up"
MSMEG_4424,3.75419611538122,0.00542496972174814,"Up"
MSMEG_5336,4.32152071454326,0.0054323807765341,"Up"
MSMEG_1551,2.61296584124622,0.00547531115524255,"Up"
MSMEG_0271,2.45817392580116,0.00551446672944866,"Up"
MSMEG_4442,1.67321624242933,0.00559774887655265,"Up"
MSMEG_4837,4.90878656134887,0.00565220872593694,"Up"
MSMEG_5379,4.38008935201746,0.00567113235739346,"Up"
MSMEG_4441,3.01419419462496,0.00570567551665706,"Up"
MSMEG_1273,1.64017955463882,0.00575802907009739,"Up"
MSMEG_1489,2.07126379296205,0.00582991713893353,"Up"
MSMEG_5204,2.07461293702245,0.00583253222714576,"Up"
MSMEG_3969,2.12870515896698,0.00586996294116248,"Up"
MSMEG_1896,1.63091846956302,0.00591210018851487,"Up"
MSMEG_2055,1.61658890829134,0.00611609993360643,"Up"
MSMEG_6771,2.12763165045273,0.00611915237106616,"Up"
MSMEG_3711,4.29300544064615,0.00620243990676667,"Up"
MSMEG_0981,1.97834847519509,0.00623842181110659,"Up"
MSMEG_0151,2.75985692224762,0.00631083799260702,"Up"
MSMEG_6377,3.32278492166233,0.00633857114415419,"Up"
MSMEG_2996,2.2294750905432,0.00636750451589237,"Up"
MSMEG_3993,1.93152455050591,0.00658035659353862,"Up"
MSMEG_1105,1.76460597452734,0.00661212242097752,"Up"
MSMEG_5093,1.78307756114078,0.00662920801651328,"Up"
MSMEG_1879,2.64417739081257,0.00672736481125933,"Up"
MSMEG_3820,4.22411898527265,0.0068990674715185,"Up"
MSMEG_1544,1.70469091926694,0.00692674592966522,"Up"
MSMEG_6827,3.22887405457775,0.00698982127706563,"Up"
MSMEG_6867,1.71771299732605,0.00701279735511317,"Up"
MSMEG_3291,2.59064957999056,0.00701735619068695,"Up"
MSMEG_1532,2.15952805819007,0.00708676047741617,"Up"
MSMEG_4676,2.7871385410586,0.00719183530465527,"Up"
MSMEG_1454,2.41067811982904,0.00737780311997585,"Up"
MSMEG_6851,3.00852835722689,0.00742413930152122,"Up"
MSMEG_2861,2.17865181710955,0.00754162933925287,"Up"
MSMEG_1161,2.28429893959034,0.00756275090648557,"Up"
MSMEG_3446,3.6395896249836,0.00801743731376053,"Up"
MSMEG_6057,4.24616310206638,0.00805137099103321,"Up"
MSMEG_5137,1.92924931610723,0.00820222823903223,"Up"
MSMEG_6774,2.47162786956387,0.00830182941812872,"Up"
MSMEG_6123,2.27853529970423,0.00832065460461192,"Up"
MSMEG_1089,2.32165859786345,0.00838258296897938,"Up"
MSMEG_3818,2.43552605261979,0.00844981743375695,"Up"
MSMEG_4387,2.2343941371273,0.00851399387335202,"Up"
MSMEG_2170,1.74282736625221,0.00865828623590609,"Up"
MSMEG_5497,-1.92169121413415,0.00877683320635666,"Down"
MSMEG_2987,2.48218434296167,0.0088915963918334,"Up"
MSMEG_3585,2.95500762103155,0.00890080606535171,"Up"
MSMEG_6332,3.20586615009026,0.00895948669232566,"Up"
MSMEG_4521,2.55725877421909,0.00918045570575286,"Up"
MSMEG_0173,-2.07548870928539,0.0094659577913674,"Down"
MSMEG_3573,2.272657656482,0.00956691029096743,"Up"
MSMEG_1295,2.37621090803533,0.00958423830904416,"Up"
MSMEG_2970,2.5190634667703,0.00958423830904416,"Up"
MSMEG_2702,1.65833986308296,0.00961976203438713,"Up"
MSMEG_4886,2.10548487631114,0.00963733485546977,"Up"
MSMEG_3762,2.06053002484584,0.00967237052355995,"Up"
MSMEG_0535,2.03116113325537,0.00969127085646946,"Up"
MSMEG_6770,4.28680176638602,0.00973811859006345,"Up"
MSMEG_4746,3.22020696602103,0.00986232443151231,"Up"
MSMEG_2833,-1.82189621054322,0.00989228447227982,"Down"
MSMEG_4173,3.57503615424662,0.00999893704219086,"Up"
MSMEG_2891,1.87561657410842,0.0100036758079583,"Up"
MSMEG_6429,2.1356026415329,0.010115393202546,"Up"
MSMEG_4868,2.15700186000388,0.0103318219940691,"Up"
MSMEG_3423,2.12177056917793,0.0108844862190075,"Up"
MSMEG_5134,2.33142966906121,0.0111308347169731,"Up"
MSMEG_6672,2.27520339799665,0.0116509602842242,"Up"
MSMEG_1723,1.7291522039501,0.0116795693475622,"Up"
MSMEG_4418,2.63936983028488,0.0119373764928783,"Up"
MSMEG_4423,3.45594379517427,0.0125423863517677,"Up"
MSMEG_3368,1.98493295292119,0.0129900583389887,"Up"
MSMEG_5599,3.5623642337348,0.0133009128163741,"Up"
MSMEG_1800,3.05637664454985,0.0136609316984513,"Up"
MSMEG_1714,2.82394752312036,0.0137197843608649,"Up"
MSMEG_3329,1.74104924877567,0.0139798889270615,"Up"
MSMEG_4820,2.18316328947718,0.0140700901367554,"Up"
MSMEG_3960,2.1459144657843,0.0141176098443199,"Up"
MSMEG_1234,4.02458166878976,0.0143027416676623,"Up"
MSMEG_2002,2.14211262985884,0.0150066552912843,"Up"
MSMEG_0528,1.636207418963,0.0151481076991645,"Up"
MSMEG_0820,1.71056509738321,0.0162133332544206,"Up"
MSMEG_5380,2.00589586369571,0.0162958183726721,"Up"
MSMEG_1079,1.67614971121762,0.0165521887425819,"Up"
MSMEG_6162,2.52323131696467,0.0169115070571947,"Up"
MSMEG_6200,2.52323131696467,0.0169115070571947,"Up"
MSMEG_1462,3.07155087357071,0.0169812173383645,"Up"
MSMEG_0282,1.74068527553077,0.0175418044858068,"Up"
MSMEG_3282,2.64612499171175,0.0175810969241361,"Up"
MSMEG_5981,3.05734760351624,0.0178578740530914,"Up"
MSMEG_4413,2.95630485904006,0.018645966446072,"Up"
MSMEG_2710,1.92774048273689,0.0189225103603913,"Up"
MSMEG_0036,3.37406918213939,0.0190839079670054,"Up"
MSMEG_5665,2.59546237970088,0.0191285827842985,"Up"
MSMEG_3337,1.67910016810213,0.0192614791012342,"Up"
MSMEG_5181,1.60536447937921,0.0196367439289614,"Up"
MSMEG_1983,3.14794371253601,0.0197450292274222,"Up"
MSMEG_0477,1.70849261998291,0.0198458816847512,"Up"
MSMEG_5434,1.83979859435225,0.0200853775264437,"Up"
MSMEG_5499,2.5250100990539,0.0206712283956988,"Up"
MSMEG_6168,-1.6113964726689,0.0212121400901211,"Down"
MSMEG_0286,1.99409944131764,0.0215239488519109,"Up"
MSMEG_4026,2.86874264411102,0.0224506079233701,"Up"
MSMEG_2997,2.39189127496694,0.0224564098261034,"Up"
MSMEG_2846,2.91702345021786,0.022589815301246,"Up"
MSMEG_5110,3.05305352377479,0.0230986728591054,"Up"
MSMEG_1841,2.15191144741144,0.023125804390453,"Up"
MSMEG_6463,2.04982283082816,0.0231274376890981,"Up"
MSMEG_1584,2.01575779361197,0.0232046765812307,"Up"
MSMEG_6625,2.13107386527001,0.0234226152314424,"Up"
MSMEG_2145,2.23607750955904,0.0234831543206596,"Up"
MSMEG_2638,1.80060049629635,0.0237385883503876,"Up"
MSMEG_4872,2.5342680303772,0.0244528638489812,"Up"
MSMEG_4744,1.76041659186887,0.0248226855930719,"Up"
MSMEG_6374,1.605309768362,0.0249728604173883,"Up"
MSMEG_4081,3.30293873929685,0.025220505871036,"Up"
MSMEG_2863,1.7680594018052,0.0253280798069543,"Up"
MSMEG_2013,1.67675146857718,0.0253927756733288,"Up"
MSMEG_2705,1.68194100342873,0.0254336418546775,"Up"
MSMEG_1276,2.08498224015748,0.0254530395523777,"Up"
MSMEG_3401,2.64366235591263,0.026028096672692,"Up"
MSMEG_5891,1.83204535640342,0.0262213346326269,"Up"
MSMEG_2993,1.63951125543649,0.0269041986344905,"Up"
MSMEG_5716,2.42529225870341,0.0276443184317378,"Up"
MSMEG_0555,1.68309593548244,0.0279813426197353,"Up"
MSMEG_6171,-3.20313255562812,0.0282018039257482,"Down"
MSMEG_1160,2.22159952094897,0.0317043770767863,"Up"
MSMEG_1750,1.75593934196376,0.0325362679901235,"Up"
MSMEG_1125,1.65342027059117,0.0334110682253202,"Up"
MSMEG_4821,2.45260648707817,0.0357011515415323,"Up"
MSMEG_5195,2.45876491457408,0.0380958170026813,"Up"
MSMEG_0871,1.68560708529072,0.0381450381444464,"Up"
MSMEG_3698,1.87152773855846,0.0385480833964449,"Up"
MSMEG_4159,1.58650450110536,0.0391119135980917,"Up"
MSMEG_2717,2.27234285317793,0.0400685463000654,"Up"
MSMEG_2215,1.66882005296208,0.0406110554212069,"Up"
MSMEG_3349,1.64993862254337,0.0417641016013833,"Up"
MSMEG_5387,1.62103667268117,0.0432338051807937,"Up"
MSMEG_6169,-2.92534080071537,0.0435158776438049,"Down"
MSMEG_2218,1.66710907520061,0.043836229885995,"Up"
MSMEG_2181,1.80229138683115,0.0443236131886582,"Up"
MSMEG_2560,2.16376007949971,0.0446860568144348,"Up"
MSMEG_6809,3.81106238960362,0.0463892279885436,"Up"
MSMEG_3179,1.62295621577928,0.0491693503734771,"Up"
