# Supplementary material for: The mycobacterial nucleoid-associated protein NapM exhibits stress-induced septal localization and modulates cell envelope gene expression
Source: Microbiol Spectr. 2026 Jun 9;14(7):e03938-25. doi: 10.1128/spectrum.03938-25 (PMC13340245; doi:10.1128/spectrum.03938-25)
Supplement: Table S2 — Enriched pathways in ∆napM strain. [file spectrum.03938-25-s0003.txt]

ID	Description	NES	p.adjust	Source_DB	core_enrichment
msm01240	Biosynthesis of cofactors	-2.29566650208004	1.14745055305871e-08	msm	MSMEG_6101/MSMEG_5698/MSMEG_2392/MSMEG_0956/MSMEG_0759/MSMEG_6104/MSMEG_0793/MSMEG_1484/MSMEG_5847/MSMEG_4276/MSMEG_5446/MSMEG_3073/MSMEG_0779/MSMEG_4286/MSMEG_4617/MSMEG_3200/MSMEG_1242/MSMEG_2939/MSMEG_5249/MSMEG_6506/MSMEG_3152/MSMEG_2398/MSMEG_3190/MSMEG_6102/MSMEG_3875/MSMEG_1647/MSMEG_1830/MSMEG_3117/MSMEG_2780/MSMEG_4627/MSMEG_0680/MSMEG_1075/MSMEG_4911/MSMEG_4277/MSMEG_5703/MSMEG_3054/MSM…
msm01120	Microbial metabolism in diverse environments	1.75813043815725	2.97990317391439e-06	msm	MSMEG_2449/MSMEG_4663/MSMEG_4664/MSMEG_4651/MSMEG_0418/MSMEG_4650/MSMEG_6440/MSMEG_4665/MSMEG_1543/MSMEG_4666/MSMEG_4299/MSMEG_1498/MSMEG_0417/MSMEG_5995/MSMEG_4661/MSMEG_3900/MSMEG_2719/MSMEG_6645/MSMEG_6647/MSMEG_6179/MSMEG_1116/MSMEG_0217/MSMEG_2075/MSMEG_1908/MSMEG_2530/MSMEG_1906/MSMEG_0717/MSMEG_5625/MSMEG_6260/MSMEG_2136/MSMEG_6791/MSMEG_3899/MSMEG_1306/MSMEG_0427/MSMEG_5519/MSMEG_3898/MSM…
msm00860	Porphyrin metabolism	-2.4094332244716	3.37303785446014e-06	msm	MSMEG_3117/MSMEG_2780/MSMEG_4277/MSMEG_3878/MSMEG_3872/MSMEG_3864/MSMEG_2588/MSMEG_3880/MSMEG_0953/MSMEG_4305/MSMEG_3873/MSMEG_2781/MSMEG_4275/MSMEG_4274/MSMEG_3871/MSMEG_2618/MSMEG_6519/MSMEG_2616/MSMEG_0952/MSMEG_0969/MSMEG_2615/MSMEG_3105/MSMEG_4310/MSMEG_0954/MSMEG_2617
msm00562	Inositol phosphate metabolism	2.55987958008501	5.32094108588857e-06	msm	MSMEG_6904/MSMEG_2449/MSMEG_4663/MSMEG_4664/MSMEG_4651/MSMEG_4650/MSMEG_4665/MSMEG_4666/MSMEG_1498/MSMEG_4661
msm00550	Peptidoglycan biosynthesis	-2.38810176341103	6.52015024439054e-06	msm	MSMEG_2433/MSMEG_2395/MSMEG_0031/MSMEG_4932/MSMEG_1900/MSMEG_2432/MSMEG_6277/MSMEG_4194/MSMEG_4226/MSMEG_6276/MSMEG_6113/MSMEG_4229/MSMEG_4228/MSMEG_4231/MSMEG_4233/MSMEG_0928/MSMEG_4232/MSMEG_4230/MSMEG_4227
msm01220	Degradation of aromatic compounds	2.23076070080436	0.000185491456572858	msm	MSMEG_0217/MSMEG_1908/MSMEG_2530/MSMEG_1906/MSMEG_5625/MSMEG_4800/MSMEG_1138/MSMEG_6833/MSMEG_6712/MSMEG_3010/MSMEG_1907/MSMEG_6834/MSMEG_4149/MSMEG_1274/MSMEG_6538/MSMEG_6150/MSMEG_6797/MSMEG_2567/MSMEG_5937/MSMEG_4867/MSMEG_2601/MSMEG_4039/MSMEG_4866/MSMEG_5814/MSMEG_5939/MSMEG_1911/MSMEG_2891/MSMEG_5866/MSMEG_2602/MSMEG_1462/MSMEG_5856/MSMEG_0294/MSMEG_4150
msm03060	Protein export	-2.22675910036688	0.000243256085653744	msm	MSMEG_2961/MSMEG_3087/MSMEG_3886/MSMEG_5069/MSMEG_2441/MSMEG_2424/MSMEG_1881/MSMEG_3654/MSMEG_2430/MSMEG_4250/MSMEG_1483/MSMEG_2962/MSMEG_3174
msm03030	DNA replication	-2.17629308908599	0.000324279399179387	msm	MSMEG_6285/MSMEG_4259/MSMEG_6153/MSMEG_4572/MSMEG_2362/MSMEG_4305/MSMEG_2442/MSMEG_4482/MSMEG_6275/MSMEG_0001
msm00400	Phenylalanine, tyrosine and tryptophan biosynthesis	-2.14960491676776	0.000616705184970514	msm	MSMEG_2799/MSMEG_1890/MSMEG_3206/MSMEG_6330/MSMEG_3033/MSMEG_1922/MSMEG_4258/MSMEG_3221/MSMEG_3220/MSMEG_5536/MSMEG_3209/MSMEG_3219
msm00230	Purine metabolism	-1.99858120124293	0.000759103928540235	msm	MSMEG_5515/MSMEG_0759/MSMEG_1484/MSMEG_6110/MSMEG_5847/MSMEG_2932/MSMEG_4899/MSMEG_5516/MSMEG_6820/MSMEG_1820/MSMEG_1819/MSMEG_1701/MSMEG_5018/MSMEG_3626/MSMEG_4270/MSMEG_5798/MSMEG_4627/MSMEG_1610/MSMEG_1602/MSMEG_5852/MSMEG_2964/MSMEG_5274/MSMEG_6116/MSMEG_0766/MSMEG_5831/MSMEG_0939/MSMEG_5422/MSMEG_3625/MSMEG_3051/MSMEG_5824/MSMEG_5413/MSMEG_4221/MSMEG_3634/MSMEG_3627/MSMEG_2965/MSMEG_6154/MSM…
msm01232	Nucleotide metabolism	-2.0706527562217	0.000760254367607006	msm	MSMEG_2670/MSMEG_0759/MSMEG_1484/MSMEG_6110/MSMEG_5847/MSMEG_4899/MSMEG_2683/MSMEG_6820/MSMEG_1701/MSMEG_1675/MSMEG_3042/MSMEG_4270/MSMEG_4627/MSMEG_1610/MSMEG_1602/MSMEG_2964/MSMEG_0678/MSMEG_5422/MSMEG_3051/MSMEG_1811/MSMEG_4221/MSMEG_3634/MSMEG_2765/MSMEG_3739/MSMEG_1694/MSMEG_1873/MSMEG_4483/MSMEG_2540/MSMEG_0684
msm00564	Glycerophospholipid metabolism	-2.07702938272728	0.00149358486158766	msm	MSMEG_4248/MSMEG_2393/MSMEG_0861/MSMEG_1736/MSMEG_6423/MSMEG_3652/MSMEG_2543/MSMEG_2692/MSMEG_6761
msm03430	Mismatch repair	-2.07595614724879	0.00233117137398412	msm	MSMEG_5226/MSMEG_1952/MSMEG_6285/MSMEG_5534/MSMEG_4259/MSMEG_6153/MSMEG_1943/MSMEG_4572/MSMEG_2362/MSMEG_6275/MSMEG_0001
msm03070	Bacterial secretion system	-2.05289511676815	0.00242497097545691	msm	MSMEG_2961/MSMEG_3087/MSMEG_3886/MSMEG_5069/MSMEG_2424/MSMEG_1881/MSMEG_3654/MSMEG_2430/MSMEG_1483/MSMEG_2962
msm00361	Chlorocyclohexane and chlorobenzene degradation	2.10496519655274	0.00258818630071732	msm	MSMEG_6837/MSMEG_6712/MSMEG_4059/MSMEG_1984/MSMEG_6708/MSMEG_3558/MSMEG_6713/MSMEG_0115/MSMEG_6314/MSMEG_4041/MSMEG_2669/MSMEG_1911
msm00625	Chloroalkane and chloroalkene degradation	2.07621604152448	0.00258818630071732	msm	MSMEG_0217/MSMEG_6837/MSMEG_3726/MSMEG_2238/MSMEG_1138/MSMEG_4799/MSMEG_6833/MSMEG_6834/MSMEG_4059/MSMEG_3387/MSMEG_1984/MSMEG_6708/MSMEG_0115/MSMEG_6314
msm00572	Arabinogalactan biosynthesis	-2.01362841888007	0.00258818630071732	msm	MSMEG_1824/MSMEG_6388/MSMEG_4947/MSMEG_6399/MSMEG_6400/MSMEG_1826/MSMEG_0359
msm00410	beta-Alanine metabolism	1.95479509100025	0.00258818630071732	msm	MSMEG_2449/MSMEG_1498/MSMEG_2526/MSMEG_3996/MSMEG_3995/MSMEG_2450/MSMEG_3555/MSMEG_3553/MSMEG_2238/MSMEG_4799/MSMEG_0021/MSMEG_4012/MSMEG_4474/MSMEG_3387/MSMEG_0581/MSMEG_6685/MSMEG_2487
msm00650	Butanoate metabolism	1.87491808325569	0.00258818630071732	msm	MSMEG_1971/MSMEG_0418/MSMEG_1977/MSMEG_0417/MSMEG_1972/MSMEG_6791/MSMEG_1974/MSMEG_1986/MSMEG_4116/MSMEG_1488/MSMEG_4149/MSMEG_4115/MSMEG_3007/MSMEG_2488/MSMEG_6702/MSMEG_2495/MSMEG_0581/MSMEG_5521/MSMEG_4610/MSMEG_6685/MSMEG_5912/MSMEG_2487/MSMEG_2224/MSMEG_4110/MSMEG_5939/MSMEG_1896/MSMEG_0582/MSMEG_2373/MSMEG_3993/MSMEG_4173/MSMEG_6026/MSMEG_5538/MSMEG_1574/MSMEG_1319
msm00630	Glyoxylate and dicarboxylate metabolism	1.75841680029162	0.00320110671440653	msm	MSMEG_4367/MSMEG_0158/MSMEG_5335/MSMEG_4653/MSMEG_6647/MSMEG_6179/MSMEG_2254/MSMEG_1116/MSMEG_6260/MSMEG_3986/MSMEG_5374/MSMEG_1986/MSMEG_6693/MSMEG_0157/MSMEG_5478/MSMEG_4881/MSMEG_5297/MSMEG_3706/MSMEG_5477/MSMEG_3486/MSMEG_5476/MSMEG_0718/MSMEG_5521/MSMEG_3708/MSMEG_0168/MSMEG_0911/MSMEG_2224/MSMEG_4035/MSMEG_3143/MSMEG_3828/MSMEG_3827/MSMEG_0159/MSMEG_0903/MSMEG_0161/MSMEG_0484/MSMEG_1896
msm01110	Biosynthesis of secondary metabolites	-1.4333726218912	0.00418459594698172	msm	MSMEG_5242/MSMEG_4181/MSMEG_1484/MSMEG_2658/MSMEG_6110/MSMEG_5847/MSMEG_5721/MSMEG_3173/MSMEG_4276/MSMEG_3205/MSMEG_5265/MSMEG_3226/MSMEG_4918/MSMEG_2760/MSMEG_3073/MSMEG_0779/MSMEG_3948/MSMEG_1341/MSMEG_2349/MSMEG_1363/MSMEG_0948/MSMEG_2578/MSMEG_1671/MSMEG_1882/MSMEG_5078/MSMEG_3031/MSMEG_4756/MSMEG_5516/MSMEG_3150/MSMEG_4684/MSMEG_6820/MSMEG_5249/MSMEG_1820/MSMEG_3152/MSMEG_1819/MSMEG_6398/MSM…
msm00364	Fluorobenzoate degradation	1.92858873949441	0.00674002017253663	msm	MSMEG_1908/MSMEG_1906/MSMEG_6712/MSMEG_1907/MSMEG_0378/MSMEG_3558/MSMEG_0377/MSMEG_2669/MSMEG_1911
msm03440	Homologous recombination	-1.93470923366106	0.00718631455135896	msm	MSMEG_2945/MSMEG_4701/MSMEG_3178/MSMEG_4491/MSMEG_2403/MSMEG_6279/MSMEG_1328/MSMEG_2944/MSMEG_6285/MSMEG_4259/MSMEG_1325/MSMEG_6153/MSMEG_4572/MSMEG_1327/MSMEG_3061/MSMEG_0003/MSMEG_6275/MSMEG_0001
msm03420	Nucleotide excision repair	-1.90785971002489	0.0084793555094015	msm	MSMEG_3816/MSMEG_5706/MSMEG_3808/MSMEG_1952/MSMEG_5534/MSMEG_1943/MSMEG_2362/MSMEG_5423/MSMEG_3078
msm00300	Lysine biosynthesis	-1.84222436514478	0.0106776237072091	msm	MSMEG_6256/MSMEG_2664/MSMEG_4958/MSMEG_2735/MSMEG_2684/MSMEG_6257/MSMEG_4231/MSMEG_4232
msm00010	Glycolysis / Gluconeogenesis	1.78646176080472	0.0137169134876845	msm	MSMEG_1543/MSMEG_6179/MSMEG_0217/MSMEG_0717/MSMEG_2136/MSMEG_1306/MSMEG_3986/MSMEG_3726/MSMEG_2238/MSMEG_4799/MSMEG_6833/MSMEG_2117/MSMEG_6834/MSMEG_3387/MSMEG_0718/MSMEG_0255/MSMEG_0502
msm00074	Mycolic acid biosynthesis	-1.71418802395294	0.0302024694143796	msm	MSMEG_1340/MSMEG_2648/MSMEG_2078/MSMEG_1529/MSMEG_1342/MSMEG_4327/MSMEG_0913/MSMEG_1341/MSMEG_0948/MSMEG_4756/MSMEG_3150/MSMEG_6398/MSMEG_6392/MSMEG_6391/MSMEG_4757/MSMEG_4328/MSMEG_5248/MSMEG_6754/MSMEG_4329/MSMEG_6399/MSMEG_2095
msm00984	Steroid degradation	1.60741255310241	0.0302024694143796	msm	MSMEG_5995/MSMEG_5914/MSMEG_5853/MSMEG_5941/MSMEG_6004/MSMEG_2870/MSMEG_4864/MSMEG_2869/MSMEG_6038/MSMEG_2893/MSMEG_4111/MSMEG_6003/MSMEG_5918/MSMEG_5906/MSMEG_2241/MSMEG_6014/MSMEG_6002/MSMEG_4846/MSMEG_6001/MSMEG_5925/MSMEG_3524/MSMEG_1604/MSMEG_6008/MSMEG_2891/MSMEG_2231/MSMEG_5996/MSMEG_5199/MSMEG_2873/MSMEG_6012/MSMEG_2892
msm00900	Terpenoid backbone biosynthesis	-1.71307246417198	0.0400949876047611	msm	MSMEG_5721/MSMEG_2578/MSMEG_5224/MSMEG_6076/MSMEG_3608/MSMEG_4490/MSMEG_2776/MSMEG_4920/MSMEG_2580/MSMEG_5436/MSMEG_4240/MSMEG_6075
msm04122	Sulfur relay system	-1.69812529917823	0.0494061319619012	msm	MSMEG_5698/MSMEG_4907/MSMEG_1242/MSMEG_1937/MSMEG_5703/MSMEG_4905/MSMEG_3238/MSMEG_5701/MSMEG_2358/MSMEG_2357
msm01053	Biosynthesis of siderophore group nonribosomal peptides	-1.70876072095379	0.0505213680159774	msm	MSMEG_4524/MSMEG_4509/MSMEG_1925/MSMEG_4513/MSMEG_4511/MSMEG_4510/MSMEG_4512
msm00620	Pyruvate metabolism	1.55325114463509	0.0522966689017624	msm	MSMEG_3962/MSMEG_1543/MSMEG_3964/MSMEG_6179/MSMEG_0217/MSMEG_1306/MSMEG_3986/MSMEG_3726/MSMEG_2238/MSMEG_4799/MSMEG_6833/MSMEG_6834/MSMEG_4149/MSMEG_2985/MSMEG_3387/MSMEG_0718/MSMEG_6648/MSMEG_0255
msm03410	Base excision repair	-1.6509448747942	0.0615929316048972	msm	MSMEG_6083/MSMEG_2399/MSMEG_1756/MSMEG_1383/MSMEG_4683/MSMEG_3759/MSMEG_2419/MSMEG_2362/MSMEG_5545/MSMEG_5082
msm00270	Cysteine and methionine metabolism	-1.60474827299795	0.0654358773918808	msm	MSMEG_4276/MSMEG_5265/MSMEG_1651/MSMEG_6256/MSMEG_4185/MSMEG_0990/MSMEG_3238/MSMEG_2394/MSMEG_6257/MSMEG_6250/MSMEG_4221/MSMEG_0769/MSMEG_6203/MSMEG_4955
msm00670	One carbon pool by folate	-1.59839971950282	0.0665403898012324	msm	MSMEG_5515/MSMEG_2670/MSMEG_4278/MSMEG_5516/MSMEG_2683/MSMEG_5249/MSMEG_1647/MSMEG_4185/MSMEG_2200/MSMEG_2394
msm01200	Carbon metabolism	1.37291702503627	0.0749332736481045	msm	MSMEG_2449/MSMEG_0418/MSMEG_4367/MSMEG_1498/MSMEG_0417/MSMEG_5335/MSMEG_6645/MSMEG_6647/MSMEG_6179/MSMEG_0217/MSMEG_6791/MSMEG_3986/MSMEG_5525/MSMEG_4116/MSMEG_4436/MSMEG_3445/MSMEG_6646/MSMEG_4474/MSMEG_4881/MSMEG_4115/MSMEG_3706/MSMEG_2985/MSMEG_1274/MSMEG_3486/MSMEG_2165/MSMEG_4415/MSMEG_0718/MSMEG_6648/MSMEG_3103/MSMEG_1654/MSMEG_5521/MSMEG_3708/MSMEG_3084/MSMEG_0911/MSMEG_2224/MSMEG_2166/MSM…
msm00640	Propanoate metabolism	1.54989464567547	0.0852665619489609	msm	MSMEG_2449/MSMEG_1498/MSMEG_1546/MSMEG_1547/MSMEG_6645/MSMEG_6647/MSMEG_6179/MSMEG_3986/MSMEG_5525/MSMEG_6646/MSMEG_4474/MSMEG_4881/MSMEG_3706/MSMEG_0718/MSMEG_0581/MSMEG_6685/MSMEG_0911/MSMEG_2487
msm00053	Ascorbate and aldarate metabolism	1.55093489422695	0.0864571910537578	msm	MSMEG_2238/MSMEG_4799/MSMEG_5982/MSMEG_6871/MSMEG_1274/MSMEG_3387/MSMEG_5859/MSMEG_0126/MSMEG_1714/MSMEG_6843/MSMEG_6133/MSMEG_6117
msm00622	Xylene degradation	1.63366111095313	0.0922032530282692	msm	MSMEG_1908/MSMEG_1906/MSMEG_1907/MSMEG_4149/MSMEG_5937/MSMEG_4039/MSMEG_5939/MSMEG_4150/MSMEG_4165
msm00350	Tyrosine metabolism	1.5935316953406	0.0922032530282692	msm	MSMEG_2526/MSMEG_0217/MSMEG_2075/MSMEG_1138/MSMEG_6833/MSMEG_6834/MSMEG_3007/MSMEG_2488/MSMEG_3346/MSMEG_6702/MSMEG_5912/MSMEG_4039/MSMEG_0582/MSMEG_5866/MSMEG_5538
msm00561	Glycerolipid metabolism	-1.4868369546486	0.0922032530282692	msm	MSMEG_2078/MSMEG_2552/MSMEG_4297/MSMEG_0290/MSMEG_3933/MSMEG_6229/MSMEG_5242/MSMEG_3948/MSMEG_1882/MSMEG_6398/MSMEG_4248/MSMEG_4705/MSMEG_0220/MSMEG_2528/MSMEG_6399/MSMEG_3753/MSMEG_6756/MSMEG_6759
msm00362	Benzoate degradation	1.42091138267802	0.0922032530282692	msm	MSMEG_1908/MSMEG_2530/MSMEG_1906/MSMEG_6791/MSMEG_4800/MSMEG_6686/MSMEG_4116/MSMEG_6712/MSMEG_1907/MSMEG_4149/MSMEG_4115/MSMEG_6538/MSMEG_6150/MSMEG_6713/MSMEG_5521/MSMEG_6797/MSMEG_4112/MSMEG_2224/MSMEG_5937/MSMEG_4041/MSMEG_2601/MSMEG_4110/MSMEG_5814/MSMEG_5939/MSMEG_1896/MSMEG_1911/MSMEG_6008/MSMEG_2602/MSMEG_5996/MSMEG_5856/MSMEG_0294/MSMEG_4150/MSMEG_5199/MSMEG_2190
msm00360	Phenylalanine metabolism	1.49769524752826	0.0966139739515079	msm	MSMEG_6384/MSMEG_4299/MSMEG_2526/MSMEG_3461/MSMEG_1129/MSMEG_6791/MSMEG_4116/MSMEG_4149/MSMEG_4115/MSMEG_3729/MSMEG_5937/MSMEG_4867/MSMEG_4039/MSMEG_4110/MSMEG_4866/MSMEG_0485/MSMEG_5939
msm01230	Biosynthesis of amino acids	-1.37252397588497	0.0984170058796924	msm	MSMEG_4684/MSMEG_5249/MSMEG_3085/MSMEG_2379/MSMEG_1651/MSMEG_5415/MSMEG_6256/MSMEG_4185/MSMEG_3776/MSMEG_2799/MSMEG_0943/MSMEG_1890/MSMEG_2664/MSMEG_4180/MSMEG_5676/MSMEG_3947/MSMEG_3183/MSMEG_0830/MSMEG_3206/MSMEG_4958/MSMEG_3212/MSMEG_2735/MSMEG_6330/MSMEG_2684/MSMEG_2594/MSMEG_2394/MSMEG_3033/MSMEG_6257/MSMEG_1922/MSMEG_3086/MSMEG_4258/MSMEG_4621/MSMEG_3221/MSMEG_4269/MSMEG_3220/MSMEG_6203/MSM…
msm00730	Thiamine metabolism	-1.61127986844916	0.0987995049651482	msm	MSMEG_1889/MSMEG_0793/MSMEG_1484/MSMEG_1242/MSMEG_2398/MSMEG_2776/MSMEG_0825/MSMEG_0826/MSMEG_0791/MSMEG_2357
msm00790	Folate biosynthesis	-1.51757696301399	0.105597601028131	msm	MSMEG_6101/MSMEG_5698/MSMEG_6104/MSMEG_5446/MSMEG_4644/MSMEG_6102/MSMEG_2620/MSMEG_5703/MSMEG_5085/MSMEG_5470/MSMEG_5701/MSMEG_0029/MSMEG_6103
msm00643	Styrene degradation	1.5679820725922	0.130489152461926	msm	MSMEG_2075/MSMEG_5373/MSMEG_0378/MSMEG_4138/MSMEG_1120/MSMEG_0377/MSMEG_0485
msm00903	Limonene degradation	1.56509943685241	0.130489152461926	msm	MSMEG_2238/MSMEG_4799/MSMEG_3010/MSMEG_3387
msm00340	Histidine metabolism	-1.44142689673119	0.130489152461926	msm	MSMEG_4181/MSMEG_3205/MSMEG_6248/MSMEG_6247/MSMEG_6249/MSMEG_4180/MSMEG_3206/MSMEG_3212/MSMEG_2035/MSMEG_6246/MSMEG_3211/MSMEG_3209/MSMEG_3208
msm00250	Alanine, aspartate and glutamate metabolism	1.38748132082796	0.130489152461926	msm	MSMEG_0474/MSMEG_5986/MSMEG_5119/MSMEG_1116/MSMEG_6260/MSMEG_5374/MSMEG_6693/MSMEG_3770/MSMEG_3007/MSMEG_2488/MSMEG_6702/MSMEG_2659/MSMEG_0581/MSMEG_6685/MSMEG_5912/MSMEG_2487/MSMEG_3828/MSMEG_3827/MSMEG_0582/MSMEG_3818/MSMEG_1677/MSMEG_6272/MSMEG_5538/MSMEG_1574
msm00052	Galactose metabolism	1.51071273499043	0.133741258741259	msm	MSMEG_0514/MSMEG_6404/MSMEG_0717/MSMEG_2136/MSMEG_1715/MSMEG_5985/MSMEG_6177/MSMEG_0510
msm00460	Cyanoamino acid metabolism	1.42389477714215	0.15020708697653	msm	MSMEG_4367/MSMEG_5335/MSMEG_5373/MSMEG_4138/MSMEG_1120
msm00020	Citrate cycle (TCA cycle)	1.38324039043614	0.151489835700362	msm	MSMEG_0418/MSMEG_0417/MSMEG_6647/MSMEG_5525/MSMEG_2985/MSMEG_6648/MSMEG_0255/MSMEG_1654/MSMEG_4035/MSMEG_3143/MSMEG_5524/MSMEG_0903
msm00240	Pyrimidine metabolism	-1.34576785771195	0.175185075510808	msm	MSMEG_2683/MSMEG_6820/MSMEG_1675/MSMEG_3042/MSMEG_4627/MSMEG_0678/MSMEG_4198/MSMEG_6520/MSMEG_5422/MSMEG_1811/MSMEG_2765/MSMEG_3739/MSMEG_3048/MSMEG_1694/MSMEG_1873/MSMEG_2540
msm00380	Tryptophan metabolism	1.31497539764911	0.181163594470046	msm	MSMEG_6384/MSMEG_3461/MSMEG_2238/MSMEG_6686/MSMEG_4799/MSMEG_5373/MSMEG_0378/MSMEG_3486/MSMEG_3387/MSMEG_4138/MSMEG_3729/MSMEG_1120/MSMEG_5521/MSMEG_3708/MSMEG_2224/MSMEG_0377/MSMEG_0485/MSMEG_0903/MSMEG_1896/MSMEG_5859
msm00910	Nitrogen metabolism	1.3291432414749	0.183066361556064	msm	MSMEG_4367/MSMEG_5335/MSMEG_1116/MSMEG_6260/MSMEG_0427/MSMEG_5374/MSMEG_6693/MSMEG_5373/MSMEG_4138/MSMEG_1120/MSMEG_0332/MSMEG_5139/MSMEG_3828/MSMEG_3827/MSMEG_0484/MSMEG_5137/MSMEG_6272/MSMEG_0433
msm00450	Selenocompound metabolism	-1.40720540564827	0.196062441752097	msm	MSMEG_1850/MSMEG_1291/MSMEG_6933/MSMEG_5265/MSMEG_4185/MSMEG_2394/MSMEG_3138/MSMEG_1516/MSMEG_3125
msm00600	Sphingolipid metabolism	1.38557216047415	0.200094161958569	msm	MSMEG_1228/MSMEG_0514/MSMEG_3302/MSMEG_1628/MSMEG_2808/MSMEG_3426/MSMEG_0524
msm00541	Biosynthesis of various nucleotide sugars	1.37379803590569	0.201826484018265	msm	MSMEG_0475/MSMEG_5979/MSMEG_5982/MSMEG_5977/MSMEG_5983/MSMEG_0384
msm03010	Ribosome	1.2737014361757	0.215315517628565	msm	MSMEG_1444/MSMEG_1523/MSMEG_1365/MSMEG_1441/MSMEG_1557/MSMEG_1442/MSMEG_2654/MSMEG_1521/MSMEG_1443/MSMEG_1522/MSMEG_6068/MSMEG_1473/MSMEG_1439/MSMEG_1525/MSMEG_2440/MSMEG_6065/MSMEG_1445/MSMEG_1470/MSMEG_3792/MSMEG_4624/MSMEG_1438/MSMEG_6897/MSMEG_1440/MSMEG_3791/MSMEG_6895/MSMEG_1437/MSMEG_1469
msm00470	D-Amino acid metabolism	-1.31809274365981	0.247240453460621	msm	MSMEG_2395/MSMEG_4958/MSMEG_4903/MSMEG_2735/MSMEG_5831/MSMEG_1575/MSMEG_4229
msm01040	Biosynthesis of unsaturated fatty acids	1.29388470256215	0.247240453460621	msm	MSMEG_1886/MSMEG_1885/MSMEG_6835
ko00571	Lipoarabinomannan (LAM) biosynthesis	-1.76182436576121	0.0253638575618583	ko	MSMEG_0359/MSMEG_2934/MSMEG_2935/MSMEG_3120/MSMEG_4241/MSMEG_4247/MSMEG_4253/MSMEG_6387/MSMEG_6400
ko00190	Oxidative phosphorylation	1.48387411656847	0.0945580013952487	ko	MSMEG_0417/MSMEG_0418/MSMEG_1669/MSMEG_1670/MSMEG_1693/MSMEG_2051/MSMEG_2052/MSMEG_2053/MSMEG_2055/MSMEG_2056/MSMEG_2058/MSMEG_2059/MSMEG_2060/MSMEG_2061/MSMEG_2062/MSMEG_2063/MSMEG_2391/MSMEG_4437/MSMEG_4938/MSMEG_4941
ko00061	Fatty acid biosynthesis	-1.51022699417025	0.111452447210236	ko	MSMEG_0269/MSMEG_0372/MSMEG_0715/MSMEG_0779/MSMEG_1157/MSMEG_1490/MSMEG_2029/MSMEG_2206/MSMEG_2536/MSMEG_3823/MSMEG_3951/MSMEG_3953/MSMEG_4055/MSMEG_4163/MSMEG_4169/MSMEG_4329/MSMEG_4351/MSMEG_4757/MSMEG_4835/MSMEG_4850/MSMEG_5248/MSMEG_5300
ko00040	Pentose and glucuronate interconversions	1.48731654360861	0.177424534360951	ko	MSMEG_0589/MSMEG_0680/MSMEG_1158/MSMEG_1461/MSMEG_1713/MSMEG_1714/MSMEG_1715/MSMEG_3094/MSMEG_3605/MSMEG_5982/MSMEG_6021/MSMEG_6687
ko00920	Sulfur metabolism	-1.34153090619724	0.240294006784772	ko	MSMEG_0769/MSMEG_2630/MSMEG_2651/MSMEG_3850/MSMEG_4103/MSMEG_4190/MSMEG_4530/MSMEG_4531/MSMEG_4539/MSMEG_4977/MSMEG_6203
